# Supplementary material for: 2-Chloro-1-(4,5,6,7-tetrahydro­thieno[3,2-c]pyridin-5-yl)ethanone
Source: Acta Crystallogr Sect E Struct Rep Online. 2010 Nov 17;66(Pt 12):o3214. doi: 10.1107/S1600536810046805 (PMC3011526; doi:10.1107/S1600536810046805)
Supplement: Supplementary file 2 [file e-66-o3214-Isup2.hkl]

# 
# h,k,l, Fc-squared, Fo-squared, sigma(Fo-squared) and status flag 
# 
data_I
_shelx_title '  _r90713f' 
_shelx_refln_list_code          4 
_shelx_F_calc_maximum       75.07 
_exptl_crystal_F_000       448.00 
_reflns_d_resolution_high  0.7606 
 
loop_ 
 _symmetry_equiv_pos_as_xyz 
 'x, y, z' 
 '-x+1/2, y, z+1/2' 
 'x+1/2, -y, z' 
 '-x, -y, z+1/2' 
 
_cell_length_a    10.5753 
_cell_length_b    10.8291 
_cell_length_c     8.0679 
_cell_angle_alpha  90.000 
_cell_angle_beta   90.000 
_cell_angle_gamma  90.000 
 
_shelx_F_squared_multiplier     1.000 
 
loop_ 
 _refln_index_h 
 _refln_index_k 
 _refln_index_l 
 _refln_F_squared_calc 
 _refln_F_squared_meas 
 _refln_F_squared_sigma 
 _refln_observed_status 
   0   0 -10      122.21      115.81      7.01 o 
   2   0 -10     1000.56     1008.17     16.15 o 
   4   0 -10       72.14       61.43      5.41 o 
   0   1 -10      959.74      976.12     14.84 o 
   1   1 -10       70.05       65.77      3.03 o 
   2   1 -10       32.55       29.17      3.97 o 
   3   1 -10      191.53      185.38      6.01 o 
   4   1 -10      366.96      366.14      8.21 o 
   0   2 -10      128.43      119.59      4.79 o 
   1   2 -10      169.79      171.92      4.08 o 
   2   2 -10      198.16      196.34      6.12 o 
   3   2 -10        2.30        2.75      1.94 o 
   4   2 -10       27.79       20.02      5.56 o 
   0   3 -10       15.47        8.92      4.30 o 
   1   3 -10       39.65       35.49      3.29 o 
   2   3 -10      148.85      140.92      5.09 o 
   3   3 -10      214.89      224.51      5.69 o 
   0   4 -10      410.73      412.50     11.08 o 
   1   4 -10      110.93      113.07      5.06 o 
   2   4 -10      130.66      128.21      4.64 o 
   2   0  -9      120.90      117.27      4.65 o 
   4   0  -9       38.75       35.33      3.31 o 
   6   0  -9       73.77       69.94      6.33 o 
   1   1  -9       21.81       17.42      3.32 o 
   2   1  -9        1.56        2.31      1.31 o 
   3   1  -9        4.75        3.77      1.54 o 
   4   1  -9       36.99       35.55      4.82 o 
   5   1  -9        6.86        4.71      2.35 o 
   6   1  -9       77.40       72.78      4.37 o 
   7   1  -9       57.20       58.55      5.68 o 
   1   2  -9      363.88      383.19      7.46 o 
   2   2  -9       28.04       24.53      3.62 o 
   3   2  -9       75.06       77.22      3.84 o 
   4   2  -9       90.34       79.24      3.93 o 
   5   2  -9       25.00       22.56      6.84 o 
   6   2  -9        3.52        2.27      2.61 o 
   7   2  -9      255.89      247.28      7.56 o 
   1   3  -9      496.89      495.68      9.35 o 
   2   3  -9       57.41       57.24      3.50 o 
   3   3  -9      209.54      204.89      5.58 o 
   4   3  -9       11.70        9.55      2.63 o 
   5   3  -9      283.04      276.41      5.88 o 
   6   3  -9       36.00       35.36      5.51 o 
   1   4  -9      338.40      339.81      6.28 o 
   2   4  -9      108.59      109.18      4.08 o 
   3   4  -9      419.22      426.14      8.06 o 
   4   4  -9      162.03      155.97      4.72 o 
   5   4  -9      118.91      121.89      5.00 o 
   6   4  -9      134.70      119.94      4.61 o 
   1   5  -9      197.64      202.68      4.65 o 
   2   5  -9       48.83       44.66      4.04 o 
   3   5  -9      198.86      206.41      5.17 o 
   4   5  -9       20.10       19.05      5.62 o 
   5   5  -9       93.95       90.70      3.73 o 
   1   6  -9       42.62       44.19      3.76 o 
   2   6  -9       28.99       25.30      5.17 o 
   3   6  -9      213.05      209.26      6.61 o 
   4   6  -9       48.77       51.41      5.01 o 
   1   7  -9        8.29        6.03      2.55 o 
   2   7  -9       43.17       46.20      5.90 o 
   0   0  -8      795.97      795.34     30.66 o 
   2   0  -8      777.33      812.17     17.19 o 
   4   0  -8      685.11      685.93     13.16 o 
   6   0  -8      635.68      622.00     17.54 o 
   8   0  -8      292.88      291.22     11.71 o 
   0   1  -8      482.14      493.70     13.68 o 
   1   1  -8      310.45      325.79      6.14 o 
   2   1  -8      502.87      513.65      8.38 o 
   3   1  -8       57.95       59.92      2.44 o 
   4   1  -8      142.10      134.93      3.39 o 
   5   1  -8      143.16      144.74      4.09 o 
   6   1  -8      730.43      731.16     16.08 o 
   7   1  -8      113.12      112.03      4.61 o 
   8   1  -8      156.65      159.07      6.36 o 
   9   1  -8      139.77      141.94      6.04 o 
   0   2  -8       21.42       21.29      5.50 o 
   1   2  -8      424.82      418.42      7.32 o 
   2   2  -8       74.16       71.01      2.89 o 
   3   2  -8      909.86      935.08     12.94 o 
   4   2  -8      121.09      127.22      3.21 o 
   5   2  -8      299.44      299.74      7.39 o 
   6   2  -8        2.73        2.69      2.18 o 
   7   2  -8      568.40      599.11     10.06 o 
   8   2  -8       93.85       93.67      4.57 o 
   0   3  -8      255.10      261.28      7.02 o 
   1   3  -8     1022.50     1050.40     14.00 o 
   2   3  -8        9.27       10.07      2.22 o 
   3   3  -8      194.13      190.84      4.45 o 
   4   3  -8      107.53      102.01      4.13 o 
   5   3  -8      285.49      277.76      6.95 o 
   6   3  -8       62.53       60.00      3.35 o 
   7   3  -8       65.94       61.72      6.22 o 
   8   3  -8        3.78        2.54      2.37 o 
   0   4  -8      107.38      113.75      4.53 o 
   1   4  -8      368.28      380.75      6.53 o 
   2   4  -8      396.97      402.43      6.94 o 
   3   4  -8      260.08      260.92      5.99 o 
   4   4  -8       94.53       95.72      3.97 o 
   5   4  -8       63.65       59.09      3.33 o 
   6   4  -8       69.90       68.13      3.17 o 
   7   4  -8       52.53       53.81      3.20 o 
   8   4  -8       65.61       66.96      4.39 o 
   0   5  -8      251.44      253.56      6.63 o 
   1   5  -8       29.02       24.45      3.38 o 
   2   5  -8      166.05      165.15      4.64 o 
   3   5  -8       96.97       91.59      3.63 o 
   4   5  -8      211.90      201.87      5.71 o 
   5   5  -8       37.25       41.58      3.68 o 
   6   5  -8      242.38      232.91      5.54 o 
   7   5  -8      172.51      162.96      5.72 o 
   0   6  -8       75.93       71.40      4.61 o 
   1   6  -8      199.35      190.45      5.02 o 
   2   6  -8       44.43       50.95      4.80 o 
   3   6  -8       78.18       75.60      3.53 o 
   4   6  -8      160.96      168.97      4.69 o 
   5   6  -8      247.76      262.65      6.13 o 
   6   6  -8      114.03      108.90      4.68 o 
   7   6  -8       64.56       66.76      5.99 o 
   0   7  -8       57.66       59.20      6.42 o 
   1   7  -8     1001.62     1058.66     17.10 o 
   2   7  -8      244.98      248.43      5.84 o 
   3   7  -8      243.14      251.95      6.19 o 
   4   7  -8      184.00      184.55      4.99 o 
   5   7  -8      119.08      116.70      4.71 o 
   6   7  -8      114.77      107.93      4.24 o 
   0   8  -8      548.11      542.07     16.11 o 
   1   8  -8      175.66      175.35      5.59 o 
   2   8  -8      398.03      405.14      8.64 o 
   3   8  -8      219.84      225.04      7.72 o 
   4   8  -8       93.69       89.81      5.10 o 
   0   9  -8       99.75       95.10      6.70 o 
   1   9  -8       74.79       70.00      4.15 o 
   2   9  -8      130.73      133.43      5.48 o 
   2   0  -7      223.97      225.29      5.47 o 
   4   0  -7      111.81      106.52      4.03 o 
   6   0  -7      272.13      269.71      6.78 o 
   8   0  -7     1660.76     1680.46     43.66 o 
  10   0  -7       32.13       26.58     14.11 o 
   1   1  -7       22.85       24.69      4.85 o 
   2   1  -7      149.67      166.54      3.60 o 
   3   1  -7      161.87      171.20      3.81 o 
   4   1  -7       66.46       64.33      2.17 o 
   5   1  -7       52.15       47.68      2.49 o 
   6   1  -7      362.41      379.28      6.55 o 
   7   1  -7       13.66       12.36      3.28 o 
   8   1  -7       27.09       24.46      6.59 o 
   9   1  -7       11.83        9.72      4.31 o 
  10   1  -7      183.11      183.65      7.38 o 
   1   2  -7      650.18      679.84      8.28 o 
   2   2  -7       11.06       11.84      2.30 o 
   3   2  -7       65.63       65.57      2.58 o 
   4   2  -7       65.09       62.69      2.46 o 
   5   2  -7      268.66      276.98      5.89 o 
   6   2  -7      117.87      115.42      3.83 o 
   7   2  -7       73.38       66.71      3.14 o 
   8   2  -7       51.84       53.01      4.05 o 
   9   2  -7      226.94      246.08      6.20 o 
  10   2  -7      153.26      144.25      6.02 o 
   1   3  -7      400.97      386.61      5.69 o 
   2   3  -7      112.43      108.00      2.93 o 
   3   3  -7     1328.78     1331.39     15.33 o 
   4   3  -7       38.23       38.06      2.18 o 
   5   3  -7       53.10       49.36      2.84 o 
   6   3  -7       36.17       33.90      4.13 o 
   7   3  -7      343.88      367.97      8.10 o 
   8   3  -7      236.40      241.52      7.01 o 
   9   3  -7       52.24       50.74      4.03 o 
  10   3  -7        7.90        6.55      2.21 o 
   1   4  -7      511.66      525.92      7.28 o 
   2   4  -7       41.53       37.85      2.50 o 
   3   4  -7      711.67      721.19     11.67 o 
   4   4  -7       40.04       41.92      3.82 o 
   5   4  -7      331.78      341.18      7.30 o 
   6   4  -7      156.89      156.43      4.96 o 
   7   4  -7       98.64      100.43      3.80 o 
   8   4  -7      200.52      192.96      5.13 o 
   9   4  -7      377.62      363.96     10.32 o 
   1   5  -7      423.00      442.81      7.43 o 
   2   5  -7       82.44       88.39      2.72 o 
   3   5  -7      292.48      319.65      6.18 o 
   4   5  -7      243.98      251.12      5.81 o 
   5   5  -7      239.73      241.84      5.76 o 
   6   5  -7      485.50      491.84     10.78 o 
   7   5  -7       84.25       91.49      3.70 o 
   8   5  -7       28.26       29.40      4.52 o 
   9   5  -7       79.14       78.02      4.08 o 
   1   6  -7      125.65      123.56      3.43 o 
   2   6  -7       39.50       41.71      2.74 o 
   3   6  -7      206.42      201.54      4.78 o 
   4   6  -7        3.61        4.54      2.00 o 
   5   6  -7       87.55       80.49      4.87 o 
   6   6  -7       95.06       83.29      3.94 o 
   7   6  -7       68.38       64.23      4.47 o 
   8   6  -7      322.64      309.37      8.48 o 
   1   7  -7      113.37      115.14      3.43 o 
   2   7  -7       14.96       15.18      3.71 o 
   3   7  -7       23.88       24.56      6.31 o 
   4   7  -7       26.90       25.29      5.65 o 
   5   7  -7      208.31      209.73      5.93 o 
   6   7  -7       24.48       16.50      5.66 o 
   7   7  -7       18.30       13.04      5.02 o 
   1   8  -7       65.10       57.10      6.23 o 
   2   8  -7       98.02       96.81      4.65 o 
   3   8  -7       90.82       93.00      4.08 o 
   4   8  -7        9.44        8.51      2.96 o 
   5   8  -7        8.43        4.29      2.43 o 
   6   8  -7      170.88      165.02      6.54 o 
   1   9  -7       38.07       35.02     12.21 o 
   2   9  -7        1.81        1.63      3.07 o 
   3   9  -7       71.53       73.65     10.54 o 
   4   9  -7      200.61      198.05      7.32 o 
   5   9  -7       70.20       62.82      4.19 o 
   1  10  -7       99.41       98.60      5.93 o 
   2  10  -7       47.85       49.66      4.92 o 
   3  10  -7       71.92       70.83      4.52 o 
   0   0  -6     3053.84     3122.91     49.14 o 
   2   0  -6      558.77      548.61     10.37 o 
   4   0  -6     3388.23     3485.30     46.23 o 
   6   0  -6     1614.15     1600.48     44.42 o 
   8   0  -6      796.52      841.90     21.58 o 
  10   0  -6      186.19      188.01      9.11 o 
   0   1  -6      774.23      783.78     14.01 o 
   1   1  -6      140.59      124.81      3.19 o 
   2   1  -6     1369.23     1328.68     16.36 o 
   3   1  -6       61.51       52.99      3.08 o 
   4   1  -6      187.13      194.74      3.39 o 
   5   1  -6      325.10      323.55      4.81 o 
   6   1  -6     1081.55     1073.82     18.36 o 
   7   1  -6      102.79       99.04      3.07 o 
   8   1  -6      374.88      373.78      8.61 o 
   9   1  -6      116.46      118.82      4.45 o 
  10   1  -6      216.83      216.22      6.59 o 
  11   1  -6       44.71       47.01      4.22 o 
   0   2  -6      526.36      585.79     11.06 o 
   1   2  -6      838.13      861.15     11.83 o 
   2   2  -6       59.34       59.53      2.08 o 
   3   2  -6      493.46      484.27      6.23 o 
   4   2  -6      377.59      366.30      5.13 o 
   5   2  -6      364.26      362.32      4.98 o 
   6   2  -6       48.01       51.14      2.43 o 
   7   2  -6      315.38      312.26      6.73 o 
   8   2  -6       54.07       52.40      3.70 o 
   9   2  -6       10.68       12.45      3.84 o 
  10   2  -6       49.10       47.21      3.56 o 
  11   2  -6      241.14      259.70      7.33 o 
   0   3  -6      342.45      332.20      8.02 o 
   1   3  -6      507.44      501.45      6.87 o 
   2   3  -6      223.14      223.18      3.75 o 
   3   3  -6      808.82      835.13     12.89 o 
   4   3  -6      101.16      101.68      2.72 o 
   5   3  -6      773.83      782.22      9.06 o 
   6   3  -6       17.68       17.15      3.99 o 
   7   3  -6       64.06       63.20      3.01 o 
   8   3  -6       70.78       69.04      3.24 o 
   9   3  -6      229.55      252.68      6.40 o 
  10   3  -6       18.22       13.97      4.79 o 
  11   3  -6       50.42       49.47      5.04 o 
   0   4  -6      559.03      569.18      9.77 o 
   1   4  -6      251.75      252.47      4.24 o 
   2   4  -6      461.26      462.60      6.20 o 
   3   4  -6      119.56      110.46      2.46 o 
   4   4  -6      201.19      197.07      3.31 o 
   5   4  -6      170.51      173.75      4.65 o 
   6   4  -6      216.31      222.41      6.16 o 
   7   4  -6      214.79      215.81      7.27 o 
   8   4  -6       44.69       46.73      4.14 o 
   9   4  -6       99.12      101.80      4.26 o 
  10   4  -6      145.47      153.64      5.11 o 
   0   5  -6     3522.35     3550.14     49.44 o 
   1   5  -6       16.80       14.52      2.95 o 
   2   5  -6     1566.60     1592.89     17.54 o 
   3   5  -6       63.26       62.63      2.38 o 
   4   5  -6      374.91      392.75      6.66 o 
   5   5  -6      105.14      101.53      4.49 o 
   6   5  -6      166.26      161.15      4.97 o 
   7   5  -6      169.46      169.22      5.70 o 
   8   5  -6      280.00      274.73      7.34 o 
   9   5  -6       79.47       82.23      4.42 o 
  10   5  -6      233.80      238.09      8.49 o 
   0   6  -6     1484.34     1521.76     25.73 o 
   1   6  -6      405.60      426.61      6.67 o 
   2   6  -6       87.21       83.50      3.32 o 
   3   6  -6       62.98       66.52      2.55 o 
   4   6  -6      336.96      331.99      7.94 o 
   5   6  -6      243.27      236.16      6.03 o 
   6   6  -6       71.96       71.74      3.51 o 
   7   6  -6       93.13       87.61      4.24 o 
   8   6  -6       55.91       50.69      4.08 o 
   9   6  -6      277.39      265.07      6.70 o 
   0   7  -6      502.03      485.24     11.22 o 
   1   7  -6       77.32       74.43      2.66 o 
   2   7  -6      486.79      499.09      8.75 o 
   3   7  -6      469.19      481.75      8.65 o 
   4   7  -6      328.15      309.99      7.80 o 
   5   7  -6      171.88      171.93      5.33 o 
   6   7  -6      330.09      322.58      8.30 o 
   7   7  -6      408.22      404.33     12.47 o 
   8   7  -6      188.04      193.03      5.88 o 
   9   7  -6       11.51       11.43      4.65 o 
   0   8  -6      573.65      575.22     13.81 o 
   1   8  -6      418.33      440.17      7.85 o 
   2   8  -6      596.47      635.81      9.26 o 
   3   8  -6      270.01      286.30      6.45 o 
   4   8  -6      169.57      171.34      5.23 o 
   5   8  -6      383.16      396.54      8.90 o 
   6   8  -6      538.85      585.16     11.87 o 
   7   8  -6       55.75       57.70      3.50 o 
   8   8  -6       77.43       74.84      4.28 o 
   0   9  -6      891.45      938.02     23.69 o 
   1   9  -6        0.02        0.79      2.40 o 
   2   9  -6      272.04      259.06      7.28 o 
   3   9  -6       24.07       18.64      5.45 o 
   4   9  -6      518.68      556.83     10.27 o 
   5   9  -6       82.11       84.96      3.85 o 
   6   9  -6       28.88       29.22      5.01 o 
   7   9  -6      100.17       95.84      4.63 o 
   0  10  -6      165.95      149.40      8.68 o 
   1  10  -6       43.27       34.26      4.55 o 
   2  10  -6      558.17      558.81     10.00 o 
   3  10  -6       43.22       34.27     10.13 o 
   4  10  -6      204.27      208.09      6.12 o 
   5  10  -6       30.16       22.69      7.46 o 
   6  10  -6      596.12      620.99     11.39 o 
   0  11  -6      123.89      112.36      7.27 o 
   1  11  -6      113.52      109.22      5.58 o 
   2  11  -6      154.59      154.36      6.22 o 
   3  11  -6      179.13      183.37      7.94 o 
   4  11  -6      286.23      296.67      7.47 o 
   2   0  -5     1519.54     1514.31     21.86 o 
   4   0  -5     1732.38     1751.62     36.80 o 
   6   0  -5      523.33      526.08      8.68 o 
   8   0  -5      142.32      127.02      5.08 o 
  10   0  -5      488.50      453.84     30.98 o 
  12   0  -5       55.03       50.70      7.94 o 
   1   1  -5      100.58      100.44      2.17 o 
   2   1  -5      331.18      340.36      3.92 o 
   3   1  -5      104.73      122.52      2.35 o 
   4   1  -5       61.07       61.89      1.82 o 
   5   1  -5      103.29       92.11      2.32 o 
   6   1  -5      494.06      494.96      5.98 o 
   7   1  -5      368.01      372.56      5.64 o 
   8   1  -5       98.80      105.48      3.06 o 
   9   1  -5      289.24      282.71      7.27 o 
  10   1  -5      206.93      202.45      6.14 o 
  11   1  -5      112.39      116.50      4.74 o 
  12   1  -5      315.22      305.43      8.21 o 
   1   2  -5      230.85      232.62      3.33 o 
   2   2  -5      204.20      229.09      3.03 o 
   3   2  -5      423.74      426.85      4.30 o 
   4   2  -5      403.22      428.78      5.64 o 
   5   2  -5      325.85      327.53      4.32 o 
   6   2  -5      280.49      281.97      4.00 o 
   7   2  -5      279.04      300.99      4.83 o 
   8   2  -5      277.35      278.32      6.44 o 
   9   2  -5      366.51      365.40      7.58 o 
  10   2  -5      179.06      171.89      6.77 o 
  11   2  -5       80.36       79.52      4.57 o 
  12   2  -5      252.79      244.34      7.49 o 
   1   3  -5      672.95      655.71      7.08 o 
   2   3  -5       64.15       61.62      1.57 o 
   3   3  -5      677.12      676.56      8.28 o 
   4   3  -5       14.64       14.71      0.97 o 
   5   3  -5      850.55      835.99     13.10 o 
   6   3  -5       93.78       89.38      2.61 o 
   7   3  -5      912.50      916.04     13.44 o 
   8   3  -5       42.39       43.60      3.02 o 
   9   3  -5      554.73      561.73     10.74 o 
  10   3  -5      156.11      148.52      5.82 o 
  11   3  -5      243.06      248.52      6.09 o 
   1   4  -5     1799.04     1783.79     13.88 o 
   2   4  -5      111.52      109.51      2.40 o 
   3   4  -5      610.08      607.77      7.87 o 
   4   4  -5      174.30      177.29      2.69 o 
   5   4  -5     1516.70     1499.97     27.88 o 
   6   4  -5        5.92        5.04      1.76 o 
   7   4  -5      277.09      272.28      6.10 o 
   8   4  -5       26.87       23.30      5.73 o 
   9   4  -5      227.56      230.38      6.36 o 
  10   4  -5      139.17      137.92      5.17 o 
  11   4  -5       36.10       37.83      4.47 o 
   1   5  -5      701.26      729.08      9.32 o 
   2   5  -5      153.53      167.90      3.30 o 
   3   5  -5      306.00      322.24      3.84 o 
   4   5  -5      239.24      240.43      4.35 o 
   5   5  -5      320.57      314.88      6.49 o 
   6   5  -5       45.97       50.76      3.27 o 
   7   5  -5      234.29      256.04      6.65 o 
   8   5  -5      404.14      409.11      8.16 o 
   9   5  -5      151.36      142.93      4.85 o 
  10   5  -5      284.85      285.15      7.16 o 
  11   5  -5       12.78       10.42      4.36 o 
   1   6  -5      158.98      158.79      2.99 o 
   2   6  -5       35.82       35.63      1.48 o 
   3   6  -5      111.69      108.01      2.51 o 
   4   6  -5      192.08      208.15      4.12 o 
   5   6  -5      373.24      372.80      8.42 o 
   6   6  -5      103.08       95.40      4.12 o 
   7   6  -5      246.34      254.87      6.14 o 
   8   6  -5      183.93      178.64      5.60 o 
   9   6  -5      133.37      134.44      4.61 o 
  10   6  -5      170.99      158.73      6.12 o 
   1   7  -5      332.60      338.45      5.07 o 
   2   7  -5       56.65       54.44      2.15 o 
   3   7  -5        9.41        9.33      1.92 o 
   4   7  -5       83.54       78.74      3.43 o 
   5   7  -5      215.42      204.95      5.34 o 
   6   7  -5      117.91      111.53      3.88 o 
   7   7  -5      342.88      346.95      8.38 o 
   8   7  -5      112.35      118.11      4.56 o 
   9   7  -5       30.25       29.47      9.29 o 
  10   7  -5      212.27      207.11      6.92 o 
   1   8  -5       97.63       89.64      3.37 o 
   2   8  -5       23.27       24.28      2.43 o 
   3   8  -5      161.93      151.46      5.08 o 
   4   8  -5       44.98       41.25      4.96 o 
   5   8  -5      465.20      450.40      8.43 o 
   6   8  -5       15.42       12.90      3.38 o 
   7   8  -5      153.56      144.95      5.04 o 
   8   8  -5       51.42       52.59      3.50 o 
   9   8  -5      256.59      252.00      8.23 o 
   1   9  -5       32.67       35.04      3.74 o 
   2   9  -5      179.39      182.46      4.85 o 
   3   9  -5       39.74       37.74      4.89 o 
   4   9  -5       61.78       63.35      4.26 o 
   5   9  -5       10.39        8.76      3.46 o 
   6   9  -5       87.19       88.15      3.95 o 
   7   9  -5      208.63      199.78      5.41 o 
   8   9  -5      231.00      226.49      7.35 o 
   1  10  -5       94.49      100.37      3.93 o 
   2  10  -5      256.13      270.13      7.21 o 
   3  10  -5       75.95       72.27      4.04 o 
   4  10  -5      291.11      295.73      6.96 o 
   5  10  -5       22.50       19.24      7.45 o 
   6  10  -5       67.20       70.31      4.14 o 
   7  10  -5       88.81       88.29      4.19 o 
   1  11  -5      236.17      242.28      7.33 o 
   2  11  -5      165.62      164.75      5.38 o 
   3  11  -5      143.81      147.24      5.76 o 
   4  11  -5       16.79       13.07      4.53 o 
   5  11  -5      135.21      128.21      5.37 o 
   1  12  -5      422.20      423.45     11.55 o 
   2  12  -5        9.02        6.07      3.69 o 
   3  12  -5      166.52      171.27      5.51 o 
   0   0  -4     1125.85     1203.35     16.85 o 
   2   0  -4     5545.23     5649.64     54.55 o 
   4   0  -4      461.07      485.08      9.87 o 
   6   0  -4      755.31      743.18     13.52 o 
   8   0  -4      510.99      550.92      9.36 o 
  10   0  -4      767.72      804.47     16.38 o 
  12   0  -4        7.59        7.30      4.08 o 
   0   1  -4     3629.94     3475.90     28.05 o 
   1   1  -4      288.51      272.47      2.99 o 
   2   1  -4     1897.73     2013.13     12.68 o 
   3   1  -4     1062.94     1026.62      7.15 o 
   4   1  -4     3715.47     3546.26     25.92 o 
   5   1  -4      120.21      123.40      2.11 o 
   6   1  -4      134.91      128.46      2.31 o 
   7   1  -4     1220.99     1214.30     11.69 o 
   8   1  -4      727.44      756.43      9.38 o 
   9   1  -4        1.99        1.68      1.28 o 
  10   1  -4       81.95       71.10      3.25 o 
  11   1  -4      169.55      171.08      5.34 o 
  12   1  -4       35.65       35.13      4.97 o 
   0   2  -4      638.93      631.63     10.34 o 
   1   2  -4      809.45      803.28      5.41 o 
   2   2  -4      849.20      833.82      7.11 o 
   3   2  -4      868.96      868.14     11.28 o 
   4   2  -4       96.10       94.73      1.66 o 
   5   2  -4     1544.10     1469.00     20.29 o 
   6   2  -4      685.39      686.60      8.92 o 
   7   2  -4       69.45       71.57      2.43 o 
   8   2  -4       63.48       64.76      2.28 o 
   9   2  -4      429.58      407.87      9.74 o 
  10   2  -4       31.80       26.78      7.94 o 
  11   2  -4       20.24       19.62      6.89 o 
  12   2  -4        6.72        5.63      2.29 o 
   0   3  -4      754.18      796.11     16.58 o 
   1   3  -4     1107.84     1115.59     13.03 o 
   2   3  -4      559.12      540.09      6.45 o 
   3   3  -4      698.84      686.01      7.14 o 
   4   3  -4      102.55      111.23      1.63 o 
   5   3  -4      102.60      100.42      1.91 o 
   6   3  -4       57.70       54.58      1.67 o 
   7   3  -4      606.64      582.55      9.28 o 
   8   3  -4       54.43       57.73      2.94 o 
   9   3  -4       16.49       13.82      3.54 o 
  10   3  -4      115.06      111.75      5.05 o 
  11   3  -4      245.53      277.48     11.33 o 
  12   3  -4       79.79       75.06      3.90 o 
   0   4  -4     4582.83     4689.73     65.54 o 
   1   4  -4     1441.51     1467.20     12.75 o 
   2   4  -4     1332.85     1323.51     10.50 o 
   3   4  -4      134.30      139.17      1.94 o 
   4   4  -4      372.61      368.00      5.89 o 
   5   4  -4      564.28      566.71      8.92 o 
   6   4  -4       82.39       86.87      3.45 o 
   7   4  -4      422.75      421.07      7.51 o 
   8   4  -4      300.20      307.10      6.33 o 
   9   4  -4      467.84      475.42      9.85 o 
  10   4  -4      230.97      235.03      6.30 o 
  11   4  -4       60.69       70.41      4.07 o 
  12   4  -4       66.37       65.06      4.43 o 
   0   5  -4      635.62      639.95      9.23 o 
   1   5  -4      101.07       93.94      2.09 o 
   2   5  -4      700.44      695.78      9.55 o 
   3   5  -4       40.46       40.66      1.28 o 
   4   5  -4      598.52      598.44      9.59 o 
   5   5  -4      149.56      144.51      3.64 o 
   6   5  -4      807.14      838.54     11.38 o 
   7   5  -4       53.36       49.58      2.62 o 
   8   5  -4      210.01      208.86      5.76 o 
   9   5  -4      369.90      392.19      7.72 o 
  10   5  -4       89.31       91.99      3.86 o 
  11   5  -4      102.96       97.89      4.17 o 
   0   6  -4     1331.28     1296.77     31.90 o 
   1   6  -4      612.80      589.13      7.62 o 
   2   6  -4     1185.97     1154.74     15.37 o 
   3   6  -4      777.67      762.90      9.67 o 
   4   6  -4       49.23       46.46      1.51 o 
   5   6  -4      308.50      295.77      5.56 o 
   6   6  -4      295.47      281.15      5.86 o 
   7   6  -4      299.25      323.15      6.89 o 
   8   6  -4       19.55       22.39      5.36 o 
   9   6  -4       22.31       17.57      6.02 o 
  10   6  -4      125.04      128.68      4.68 o 
  11   6  -4      257.98      280.78      9.55 o 
   0   7  -4     1445.71     1425.31     26.69 o 
   1   7  -4     1182.84     1149.83     13.55 o 
   2   7  -4      933.03      935.75     11.93 o 
   3   7  -4      310.23      298.39      4.98 o 
   4   7  -4      551.02      571.30      8.30 o 
   5   7  -4      459.36      461.61      7.67 o 
   6   7  -4      368.00      377.85      8.05 o 
   7   7  -4        8.41        6.51      2.25 o 
   8   7  -4      181.21      179.36      5.24 o 
   9   7  -4      539.03      579.86      9.85 o 
  10   7  -4       84.49       76.54      3.53 o 
   0   8  -4      975.73     1053.18     20.06 o 
   1   8  -4      628.97      643.59     10.75 o 
   2   8  -4      302.33      292.77      5.40 o 
   3   8  -4      334.68      317.87      5.88 o 
   4   8  -4      968.98     1015.24     13.35 o 
   5   8  -4      132.89      129.77      4.81 o 
   6   8  -4       88.63       91.84      3.72 o 
   7   8  -4       53.36       51.17      4.03 o 
   8   8  -4      791.67      825.16     13.53 o 
   9   8  -4       47.41       51.92      3.93 o 
  10   8  -4       50.61       44.92      4.97 o 
   0   9  -4      340.85      350.08      9.84 o 
   1   9  -4       32.44       31.77      2.98 o 
   2   9  -4     1190.11     1255.84     20.67 o 
   3   9  -4      281.51      295.02      6.59 o 
   4   9  -4      198.04      203.97      5.53 o 
   5   9  -4       63.85       63.70      3.53 o 
   6   9  -4     1132.31     1180.35     23.61 o 
   7   9  -4      309.43      310.76      7.21 o 
   8   9  -4      174.68      172.09      5.11 o 
   9   9  -4       53.33       54.83      4.23 o 
   0  10  -4     1281.56     1354.21     27.09 o 
   1  10  -4       25.10       23.62      4.85 o 
   2  10  -4       34.43       37.61      3.08 o 
   3  10  -4      115.36      116.74      3.68 o 
   4  10  -4      479.17      486.46     10.98 o 
   5  10  -4       22.39       21.94      6.82 o 
   6  10  -4      184.69      194.38      5.73 o 
   7  10  -4       35.33       37.57      4.88 o 
   8  10  -4      105.61      105.49      4.16 o 
   0  11  -4       13.10       14.70      4.47 o 
   1  11  -4      389.74      388.07      8.57 o 
   2  11  -4      199.61      207.86      5.70 o 
   3  11  -4      151.37      151.10      4.80 o 
   4  11  -4       16.74       15.18      4.30 o 
   5  11  -4      167.54      170.85      5.30 o 
   6  11  -4       90.22      101.66      5.47 o 
   7  11  -4       49.06       51.88      4.95 o 
   0  12  -4       23.04       20.82      9.66 o 
   1  12  -4      100.31       97.97      4.19 o 
   2  12  -4       43.83       39.39      4.06 o 
   3  12  -4      386.63      400.43      8.32 o 
   4  12  -4       83.21       95.98      5.19 o 
   5  12  -4       67.44       67.05      3.72 o 
   0  13  -4      429.18      455.44     11.47 o 
   1  13  -4       51.94       48.20      4.07 o 
   2  13  -4      110.31      107.21      4.56 o 
   2   0  -3      655.55      718.47     10.25 o 
   4   0  -3      658.90      686.34      7.41 o 
   6   0  -3      996.39      972.47     12.16 o 
   8   0  -3       81.29       72.05      3.28 o 
  10   0  -3      402.25      424.02     12.31 o 
  12   0  -3        8.73        4.13      3.87 o 
   1   1  -3      382.54      375.13      4.16 o 
   2   1  -3     1027.79     1012.75      6.65 o 
   3   1  -3      425.77      456.51      4.43 o 
   4   1  -3     1976.08     2023.72     12.17 o 
   5   1  -3      494.52      482.93      7.34 o 
   6   1  -3      332.33      327.72      2.67 o 
   7   1  -3       10.04       10.54      0.91 o 
   8   1  -3     1502.43     1510.22     16.53 o 
   9   1  -3      184.27      172.31      3.64 o 
  10   1  -3      133.32      132.10      3.46 o 
  11   1  -3      167.78      153.20      5.36 o 
  12   1  -3      505.26      525.49      9.97 o 
  13   1  -3       65.25       61.86      5.36 o 
   1   2  -3       82.29      102.91      1.43 o 
   2   2  -3      492.39      511.78      4.09 o 
   3   2  -3     1298.64     1201.05      9.88 o 
   4   2  -3      281.94      287.19      4.71 o 
   5   2  -3       51.26       49.67      1.28 o 
   6   2  -3      479.53      494.35      6.08 o 
   7   2  -3      400.79      364.18      5.09 o 
   8   2  -3      549.06      549.13      7.83 o 
   9   2  -3       10.38        9.52      2.67 o 
  10   2  -3      287.49      292.44      6.65 o 
  11   2  -3      433.31      448.90     11.31 o 
  12   2  -3      140.02      142.78      4.62 o 
  13   2  -3       76.36       68.92      4.00 o 
   1   3  -3     1752.65     1702.89     10.03 o 
   2   3  -3      166.55      187.13      1.85 o 
   3   3  -3      576.96      592.37      3.79 o 
   4   3  -3      248.67      289.21      2.55 o 
   5   3  -3     1213.92     1172.03     13.59 o 
   6   3  -3      239.97      255.08      3.57 o 
   7   3  -3      664.70      679.46      7.38 o 
   8   3  -3       18.18       15.08      1.72 o 
   9   3  -3      479.61      487.35      8.65 o 
  10   3  -3      282.92      282.40      6.74 o 
  11   3  -3       68.76       67.44      3.68 o 
  12   3  -3       10.26        7.63      3.17 o 
  13   3  -3      118.57      113.59      5.79 o 
   1   4  -3     2828.75     2844.54     21.56 o 
   2   4  -3      286.85      319.18      3.11 o 
   3   4  -3     1924.93     1912.39     13.78 o 
   4   4  -3       99.65       98.59      1.77 o 
   5   4  -3     1053.38     1033.45      9.23 o 
   6   4  -3      796.95      788.26     10.98 o 
   7   4  -3     1681.28     1593.49     16.01 o 
   8   4  -3      723.47      775.47     12.00 o 
   9   4  -3       43.16       40.03      2.93 o 
  10   4  -3      298.75      302.78      6.47 o 
  11   4  -3      688.98      713.04     12.77 o 
  12   4  -3      185.98      188.77      6.77 o 
   1   5  -3      816.43      797.14     10.42 o 
   2   5  -3      629.78      674.49      5.88 o 
   3   5  -3      840.87      815.11      8.89 o 
   4   5  -3      456.40      457.01      6.07 o 
   5   5  -3      239.78      234.47      4.03 o 
   6   5  -3       74.92       78.54      2.73 o 
   7   5  -3      582.45      620.73      9.24 o 
   8   5  -3      347.74      356.29      7.07 o 
   9   5  -3       94.02       87.36      3.39 o 
  10   5  -3        0.22        2.67      1.57 o 
  11   5  -3       89.85       93.95      5.13 o 
  12   5  -3       57.50       52.10      4.99 o 
   1   6  -3      233.43      233.22      3.35 o 
   2   6  -3       28.15       31.39      1.35 o 
   3   6  -3      123.47      128.15      3.55 o 
   4   6  -3       82.29       79.71      2.09 o 
   5   6  -3      170.57      183.56      3.32 o 
   6   6  -3      960.72      954.17     11.36 o 
   7   6  -3       58.98       58.37      2.69 o 
   8   6  -3      115.21      118.87      4.01 o 
   9   6  -3      206.15      218.93      5.03 o 
  10   6  -3      492.03      499.73     11.56 o 
  11   6  -3       84.45       80.96      5.03 o 
   1   7  -3      254.03      250.05      4.96 o 
   2   7  -3      111.00      103.04      3.21 o 
   3   7  -3      823.92      855.17     11.54 o 
   4   7  -3      226.78      211.01      4.44 o 
   5   7  -3       36.40       39.17      1.78 o 
   6   7  -3       35.28       30.96      2.64 o 
   7   7  -3      391.33      407.77      9.78 o 
   8   7  -3      370.88      377.25      7.47 o 
   9   7  -3      121.24      114.28      4.75 o 
  10   7  -3       67.96       62.61      4.74 o 
  11   7  -3      197.86      199.86     11.02 o 
   1   8  -3      255.45      253.18      4.67 o 
   2   8  -3       68.42       67.89      2.51 o 
   3   8  -3      102.23       93.68      4.04 o 
   4   8  -3      276.64      254.01      5.06 o 
   5   8  -3       49.16       56.19      2.32 o 
   6   8  -3        8.69        7.19      1.80 o 
   7   8  -3       10.42       10.12      3.22 o 
   8   8  -3      263.95      259.41      6.83 o 
   9   8  -3       84.97       83.23      3.64 o 
  10   8  -3      137.08      142.67      8.07 o 
   1   9  -3      191.53      199.36      4.34 o 
   2   9  -3      332.51      336.40      6.42 o 
   3   9  -3      319.52      325.55      5.79 o 
   4   9  -3       25.23       19.78      2.27 o 
   5   9  -3      255.87      241.89      5.14 o 
   6   9  -3      560.01      559.59     10.66 o 
   7   9  -3       23.94       20.90      5.23 o 
   8   9  -3      265.60      257.59      6.47 o 
   9   9  -3      129.94      124.41      6.11 o 
  10   9  -3      443.56      457.41     13.32 o 
   1  10  -3      106.73      108.46      3.76 o 
   2  10  -3       36.20       38.32      2.34 o 
   3  10  -3       33.87       35.71      2.79 o 
   4  10  -3      116.34      121.99      3.59 o 
   5  10  -3      145.80      147.86      5.39 o 
   6  10  -3      115.44      108.14      4.41 o 
   7  10  -3       35.62       29.59      4.40 o 
   8  10  -3      735.16      753.39     20.53 o 
   9  10  -3       98.72       96.45      5.89 o 
   1  11  -3      275.11      274.72      5.57 o 
   2  11  -3       10.91       12.82      3.04 o 
   3  11  -3      419.98      410.04      8.42 o 
   4  11  -3       25.73       25.33      3.09 o 
   5  11  -3      117.78      115.27      4.53 o 
   6  11  -3       72.73       68.53      4.00 o 
   7  11  -3      274.53      279.68     11.25 o 
   1  12  -3      654.88      671.51     12.85 o 
   2  12  -3       21.44       18.24      4.55 o 
   3  12  -3      116.93      119.39      3.78 o 
   4  12  -3        6.87        5.73      2.68 o 
   5  12  -3      483.72      482.19     12.04 o 
   6  12  -3       89.28       92.66      4.60 o 
   1  13  -3      106.51      103.64      4.15 o 
   2  13  -3       22.27       17.96      5.74 o 
   3  13  -3      379.97      396.45     10.80 o 
   4  13  -3        5.17        3.90      2.91 o 
   4   0  -2     1656.71     1631.46     14.60 o 
   6   0  -2     3833.06     3864.69     50.17 o 
   8   0  -2      742.67      826.91     20.94 o 
  10   0  -2       44.03       35.59      2.49 o 
  12   0  -2      191.07      195.20      7.42 o 
   3   1  -2      778.09      735.18      7.81 o 
   4   1  -2     2274.25     2202.58     20.58 o 
   5   1  -2      546.76      528.97      3.87 o 
   6   1  -2      377.88      365.54      4.12 o 
   7   1  -2      137.98      139.21      2.01 o 
   8   1  -2      171.29      177.14      3.92 o 
   9   1  -2      173.93      166.39      3.88 o 
  10   1  -2      237.40      236.21      5.82 o 
  11   1  -2      290.02      276.46      8.18 o 
  12   1  -2       36.02       36.07      2.54 o 
  13   1  -2      204.47      214.21      6.96 o 
   0   2  -2     3336.08     3302.07     86.01 o 
   2   2  -2      286.49      275.81      2.17 o 
   3   2  -2     1581.89     1543.24     10.23 o 
   4   2  -2      177.48      181.02      1.92 o 
   5   2  -2      308.65      288.90      2.75 o 
   6   2  -2      277.66      275.50      3.67 o 
   7   2  -2      327.07      336.38      3.76 o 
   8   2  -2       93.01       88.51      2.69 o 
   9   2  -2     1736.95     1651.78     21.35 o 
  10   2  -2       36.49       32.77      2.84 o 
  11   2  -2       82.70       87.11      3.70 o 
  12   2  -2       71.46       68.93      4.09 o 
  13   2  -2      223.97      226.54      9.43 o 
   0   3  -2      380.92      440.25      4.14 o 
   1   3  -2     4507.95     4760.44     53.63 o 
   2   3  -2      245.92      240.79      2.18 o 
   3   3  -2     1497.24     1410.75     12.50 o 
   4   3  -2      181.28      188.51      2.39 o 
   5   3  -2      496.87      491.01      9.35 o 
   6   3  -2      584.39      611.74      5.41 o 
   7   3  -2      844.45      838.65     10.18 o 
   8   3  -2      281.73      286.06      5.39 o 
   9   3  -2       92.84       88.72      3.85 o 
  10   3  -2       11.00       13.22      3.58 o 
  11   3  -2      644.54      680.78     14.05 o 
  12   3  -2        0.93        1.41      1.97 o 
  13   3  -2      250.56      258.79     29.16 o 
   0   4  -2      170.40      197.51      3.02 o 
   1   4  -2      108.23      104.64      1.65 o 
   2   4  -2      912.42      876.51      8.28 o 
   3   4  -2     1277.61     1293.99     11.86 o 
   4   4  -2     2223.39     2220.48     20.62 o 
   5   4  -2      317.37      331.47      4.42 o 
   6   4  -2     1193.40     1164.41     12.95 o 
   7   4  -2     1083.59     1089.99     21.05 o 
   8   4  -2      109.60      108.65      3.29 o 
   9   4  -2      480.46      492.74      8.69 o 
  10   4  -2       67.53       64.72      3.46 o 
  11   4  -2      104.12      113.37      5.55 o 
  12   4  -2       56.80       60.23      4.06 o 
  13   4  -2      334.02      364.31     28.69 o 
   0   5  -2     2527.11     2594.98     32.22 o 
   1   5  -2      156.74      164.81      2.30 o 
   2   5  -2      308.78      313.43      3.36 o 
   3   5  -2      230.10      238.35      3.49 o 
   4   5  -2      568.31      502.38      7.93 o 
   5   5  -2      257.32      248.36      3.96 o 
   6   5  -2      135.70      132.22      3.50 o 
   7   5  -2      152.03      146.69      2.63 o 
   8   5  -2       81.09       79.99      3.53 o 
   9   5  -2      357.78      364.85      7.58 o 
  10   5  -2       97.82      100.31      3.47 o 
  11   5  -2      179.50      189.63      6.75 o 
  12   5  -2       29.01       31.29      5.37 o 
   0   6  -2      749.33      731.30     12.00 o 
   1   6  -2      802.41      719.14     11.14 o 
   2   6  -2      667.89      657.03      6.75 o 
   3   6  -2      631.72      623.71     11.10 o 
   4   6  -2      804.65      811.03      7.67 o 
   5   6  -2      279.73      265.39      4.75 o 
   6   6  -2      190.31      181.70      4.22 o 
   7   6  -2     1148.43     1158.00     15.96 o 
   8   6  -2      137.30      144.90      4.01 o 
   9   6  -2      342.89      370.53      8.09 o 
  10   6  -2       18.05       12.53      4.50 o 
  11   6  -2      333.69      358.68     12.68 o 
  12   6  -2       32.59       17.34     11.17 o 
   0   7  -2      934.80      900.38     19.13 o 
   1   7  -2     1622.26     1564.10     27.28 o 
   2   7  -2     1553.76     1551.92     13.27 o 
   3   7  -2      989.21      993.37     14.25 o 
   4   7  -2      463.49      456.77      6.61 o 
   5   7  -2      803.82      799.74     12.65 o 
   6   7  -2      644.47      644.58      8.86 o 
   7   7  -2      491.52      492.14      9.20 o 
   8   7  -2       81.41       78.19      3.15 o 
   9   7  -2      359.26      381.27      9.48 o 
  10   7  -2      142.47      148.10      7.12 o 
  11   7  -2       68.28       73.25      5.63 o 
   0   8  -2     1221.20     1172.44     31.92 o 
   1   8  -2      879.09      890.58     14.26 o 
   2   8  -2     1413.56     1380.59     16.74 o 
   3   8  -2      571.98      579.63      7.72 o 
   4   8  -2     1210.34     1135.02     14.22 o 
   5   8  -2      112.34      115.29      3.24 o 
   6   8  -2      212.70      213.75      4.15 o 
   7   8  -2      301.17      305.00      6.57 o 
   8   8  -2      222.15      211.37      5.15 o 
   9   8  -2      320.16      306.03     11.95 o 
  10   8  -2      199.58      203.66      7.95 o 
  11   8  -2        1.14        3.83      3.59 o 
   0   9  -2     1755.73     1717.83     54.69 o 
   1   9  -2     1078.73     1106.93     22.47 o 
   2   9  -2      760.18      752.28     14.18 o 
   3   9  -2       47.23       41.86      2.34 o 
   4   9  -2      323.12      307.59      5.47 o 
   5   9  -2        6.06        8.55      2.36 o 
   6   9  -2      436.34      446.48      8.05 o 
   7   9  -2      137.17      131.45      4.21 o 
   8   9  -2      197.39      196.35      8.29 o 
   9   9  -2       23.64       26.11     10.23 o 
  10   9  -2      103.44       99.13      6.28 o 
   0  10  -2       42.26       41.35      3.32 o 
   1  10  -2      137.27      130.30      3.65 o 
   2  10  -2      395.51      413.91      6.85 o 
   3  10  -2       42.63       44.73      2.70 o 
   4  10  -2      630.09      671.16     11.08 o 
   5  10  -2       31.02       36.48      2.55 o 
   6  10  -2      265.98      262.77      6.12 o 
   7  10  -2      154.93      157.55      5.84 o 
   8  10  -2      118.32      123.19      7.08 o 
   9  10  -2       49.06       54.56      6.75 o 
   0  11  -2      182.82      184.55      6.54 o 
   1  11  -2      338.11      336.53      6.71 o 
   2  11  -2       92.56       91.97      3.34 o 
   3  11  -2      243.19      246.60      5.31 o 
   4  11  -2       42.65       41.04      2.78 o 
   5  11  -2      394.34      409.02      8.62 o 
   6  11  -2      308.43      301.82      9.91 o 
   7  11  -2      130.89      124.22      6.20 o 
   8  11  -2      137.47      143.54      7.75 o 
   0  12  -2       22.01       23.28      6.85 o 
   1  12  -2      727.58      760.45     14.38 o 
   2  12  -2      197.61      204.00      5.36 o 
   3  12  -2      369.98      365.69      7.74 o 
   4  12  -2       15.39       13.51      3.23 o 
   5  12  -2      194.75      206.25      6.75 o 
   6  12  -2      129.70      139.93      8.19 o 
   7  12  -2      196.06      206.19      9.50 o 
   0  13  -2        3.10        3.59      3.72 o 
   1  13  -2      539.84      544.75      8.27 o 
   2  13  -2      166.19      169.58      4.47 o 
   3  13  -2       22.00       20.50      7.28 o 
   4  13  -2       80.83       84.28      3.84 o 
   5  13  -2      201.12      202.79      7.94 o 
   4   0  -1     1509.74     1534.51     11.58 o 
   6   0  -1     2440.96     2616.09     24.13 o 
   8   0  -1     1415.50     1438.09     34.26 o 
  10   0  -1      304.12      324.97      9.75 o 
  12   0  -1      569.15      600.22     20.06 o 
   1   1  -1      978.19      911.99      5.79 o 
   2   1  -1     2283.35     2413.12     30.03 o 
   3   1  -1      167.56      172.16      1.43 o 
   4   1  -1      145.80      167.61      1.42 o 
   5   1  -1      573.27      686.06      4.75 o 
   6   1  -1      519.64      498.04      5.51 o 
   7   1  -1      390.55      390.58      4.57 o 
   8   1  -1      243.27      264.15      5.33 o 
   9   1  -1      113.74      109.91      3.02 o 
  10   1  -1      773.14      800.99     13.91 o 
  11   1  -1       56.22       65.43      3.49 o 
  12   1  -1        5.09        2.97      2.43 o 
  13   1  -1       36.73       32.46     25.98 o 
   1   2  -1      423.29      365.08      3.80 o 
   2   2  -1      452.48      423.21      4.64 o 
   3   2  -1      558.62      542.30      5.73 o 
   4   2  -1      143.44      152.61      1.67 o 
   5   2  -1     1758.61     1749.15     10.92 o 
   6   2  -1      236.44      254.43      2.73 o 
   7   2  -1      343.33      358.98      4.03 o 
   8   2  -1      324.38      325.72      6.91 o 
   9   2  -1      695.01      720.15     13.55 o 
  10   2  -1       55.16       56.15      3.11 o 
  11   2  -1      114.20      117.70      4.02 o 
  12   2  -1      188.94      197.92      9.07 o 
  13   2  -1      151.61      153.68     10.06 o 
   1   3  -1     3557.03     3640.92     56.74 o 
   2   3  -1      280.99      275.08      3.20 o 
   3   3  -1     1508.43     1496.75      8.55 o 
   4   3  -1      413.72      425.17      4.77 o 
   5   3  -1      711.76      700.89      5.70 o 
   6   3  -1      698.33      745.91      6.86 o 
   7   3  -1     2929.23     2866.74     19.64 o 
   8   3  -1      106.63      100.45      3.12 o 
   9   3  -1      585.96      587.91     10.61 o 
  10   3  -1       85.65       83.27      3.66 o 
  11   3  -1      491.92      509.60     21.27 o 
  12   3  -1      342.00      356.35     11.46 o 
   1   4  -1     1440.14     1452.85      8.81 o 
   2   4  -1      405.25      404.31      4.29 o 
   3   4  -1     2930.56     2986.04     39.58 o 
   4   4  -1      486.46      495.73      5.34 o 
   5   4  -1     1641.49     1634.11     15.58 o 
   6   4  -1       28.12       29.08      1.24 o 
   7   4  -1      187.15      183.89      3.77 o 
   8   4  -1       10.52       11.79      3.77 o 
   9   4  -1     1668.65     1625.35     23.49 o 
  10   4  -1       94.02       95.15      3.55 o 
  11   4  -1       41.62       44.44      4.27 o 
  12   4  -1       68.43       70.40      4.96 o 
   1   5  -1     1005.27      940.21      9.70 o 
   2   5  -1     3893.30     4251.05     31.46 o 
   3   5  -1     1041.88      992.33      7.72 o 
   4   5  -1      245.57      258.06      4.46 o 
   5   5  -1      919.11      895.51     10.89 o 
   6   5  -1      472.39      461.39      5.37 o 
   7   5  -1      211.07      219.00      5.27 o 
   8   5  -1     1781.81     1788.24     25.62 o 
   9   5  -1      246.29      264.76      5.90 o 
  10   5  -1      444.64      445.32     10.17 o 
  11   5  -1       62.38       60.90      3.88 o 
  12   5  -1      206.54      209.07     14.64 o 
   1   6  -1      876.40      828.01     12.02 o 
   2   6  -1      127.97      131.58      2.21 o 
   3   6  -1      181.10      160.08      2.37 o 
   4   6  -1      864.37      849.57     13.30 o 
   5   6  -1      407.91      419.52      6.41 o 
   6   6  -1      166.83      158.96      2.55 o 
   7   6  -1      349.68      371.48      7.01 o 
   8   6  -1      114.88      106.00      3.38 o 
   9   6  -1       52.35       48.59      3.44 o 
  10   6  -1        6.69        5.36      2.72 o 
  11   6  -1      102.97      115.98      6.89 o 
  12   6  -1      175.43      172.05      8.33 o 
   1   7  -1      110.64      111.04      2.35 o 
   2   7  -1      198.18      215.56      3.47 o 
   3   7  -1      501.04      520.84      5.83 o 
   4   7  -1        4.32        3.90      1.68 o 
   5   7  -1      394.68      403.82      4.92 o 
   6   7  -1      165.45      150.53      3.91 o 
   7   7  -1      375.36      361.78      6.54 o 
   8   7  -1      150.13      160.28      4.91 o 
   9   7  -1      366.07      393.19     10.83 o 
  10   7  -1       16.06       13.41      5.54 o 
  11   7  -1      137.60      132.52      7.69 o 
  12   7  -1       20.92       17.60      9.74 o 
   1   8  -1      484.86      463.74      7.53 o 
   2   8  -1       92.67       97.27      2.80 o 
   3   8  -1      318.34      305.71      4.79 o 
   4   8  -1       98.09       92.29      2.92 o 
   5   8  -1      235.58      224.81      4.73 o 
   6   8  -1      446.42      460.58      8.09 o 
   7   8  -1      487.11      491.27     10.69 o 
   8   8  -1      195.96      190.37      7.57 o 
   9   8  -1      204.28      198.47      8.16 o 
  10   8  -1      278.92      276.93     12.27 o 
  11   8  -1      201.87      201.00     10.75 o 
   1   9  -1      338.89      313.67      5.17 o 
   2   9  -1      113.40      109.36      2.91 o 
   3   9  -1       49.15       47.66      2.16 o 
   4   9  -1      177.08      177.55      3.95 o 
   5   9  -1      161.40      139.20      3.50 o 
   6   9  -1      219.65      234.85      5.25 o 
   7   9  -1       69.91       62.04      3.50 o 
   8   9  -1      405.51      409.38     14.39 o 
   9   9  -1       37.76       34.09     13.82 o 
  10   9  -1      105.59      101.94      6.37 o 
   1  10  -1       76.01       74.41      2.51 o 
   2  10  -1       87.61       93.11      3.07 o 
   3  10  -1      298.53      312.77      5.95 o 
   4  10  -1       76.54       68.70      2.75 o 
   5  10  -1      108.03      106.10      3.63 o 
   6  10  -1      269.19      259.18      5.57 o 
   7  10  -1       72.53       72.54      3.65 o 
   8  10  -1       43.16       31.56     12.97 o 
   9  10  -1       29.96       24.60     10.62 o 
   1  11  -1      441.60      455.57      8.18 o 
   2  11  -1        9.96        7.49      2.06 o 
   3  11  -1      581.63      576.93      8.77 o 
   4  11  -1       31.64       29.28      2.53 o 
   5  11  -1      609.08      610.32     14.11 o 
   6  11  -1       99.17       93.18      4.13 o 
   7  11  -1       31.03       29.57     12.01 o 
   8  11  -1      198.00      192.06      9.12 o 
   1  12  -1      278.87      289.02      6.51 o 
   2  12  -1        6.69        7.51      2.58 o 
   3  12  -1      463.75      459.98     10.64 o 
   4  12  -1        5.31        5.82      2.50 o 
   5  12  -1        9.89       11.04      3.34 o 
   6  12  -1        3.79        3.84      2.37 o 
   7  12  -1      357.92      370.58     10.64 o 
   1  13  -1      335.74      337.90      6.70 o 
   2  13  -1       10.58        9.16      2.68 o 
   3  13  -1       57.35       59.39      4.80 o 
   4  13  -1       71.84       72.66      3.61 o 
   5  13  -1      292.46      279.52      9.62 o 
   1  14  -1      419.88      419.00      8.06 o 
   2  14  -1       46.25       44.59      3.39 o 
   2   0   0     2567.08     2600.12     39.64 o 
   6   0   0     1411.78     1599.88     45.57 o 
   8   0   0     1919.36     1847.53     42.22 o 
  10   0   0      308.90      281.76      9.95 o 
   0   1   0       77.00       46.99      1.43 o 
   1   1   0      958.54      965.83     15.30 o 
   3   1   0      136.38      151.17      1.48 o 
   4   1   0      408.48      414.64      3.03 o 
   5   1   0      428.27      409.31      4.13 o 
   6   1   0     1246.61     1189.78     10.17 o 
   7   1   0      294.72      383.26      5.09 o 
   8   1   0       50.90       54.53      2.32 o 
   9   1   0       84.67       88.09      3.91 o 
  10   1   0      741.15      782.04     15.29 o 
  11   1   0      197.42      163.98      5.36 o 
  12   1   0        9.42        7.03      8.76 o 
   1   2   0        3.53        9.62      2.30 o 
   2   2   0      125.94      134.71      1.64 o 
   3   2   0     3224.30     3126.02     45.22 o 
   4   2   0       47.32       38.72      0.78 o 
   5   2   0     1753.92     1816.06     23.21 o 
   6   2   0       49.70       45.12      1.24 o 
   7   2   0     1068.12     1025.66     17.75 o 
   8   2   0       52.47       45.97      2.02 o 
   9   2   0      613.82      599.26     11.42 o 
  10   2   0        4.83        2.77      1.52 o 
  11   2   0      485.59      502.17     26.81 o 
  12   2   0       13.29       10.28     13.73 o 
   0   3   0     1735.52     1725.95     14.06 o 
   1   3   0     1386.88     1341.91     13.71 o 
   2   3   0       17.67       19.79      0.58 o 
   3   3   0     2319.29     2362.57     16.15 o 
   4   3   0     1641.14     1617.99     13.01 o 
   5   3   0     2476.34     2376.11     17.07 o 
   6   3   0        0.00        1.58      0.78 o 
   7   3   0       12.01       12.03      1.16 o 
   8   3   0       75.54       77.28      2.17 o 
   9   3   0      514.22      527.74      9.02 o 
  10   3   0        0.49        2.60      2.34 o 
  11   3   0      544.64      554.17     14.88 o 
  12   3   0        0.48        1.18      2.69 o 
  13   3   0      133.26      169.06     12.41 o 
   0   4   0     3106.82     3098.91     35.03 o 
   1   4   0       21.14       24.32      0.67 o 
   2   4   0     1845.14     1796.72     10.03 o 
   3   4   0       79.36      130.04      3.53 o 
   4   4   0        4.81        2.17      0.74 o 
   5   4   0       45.58       47.53      1.33 o 
   6   4   0      642.05      662.36     11.12 o 
   7   4   0       21.06       24.85      1.17 o 
   8   4   0      319.62      322.45      5.98 o 
   9   4   0      284.99      297.05      6.08 o 
  10   4   0      654.77      682.77     17.61 o 
  11   4   0      343.68      320.15     22.57 o 
  12   4   0       11.08        9.90      9.60 o 
  13   4   0        3.24        2.33      4.61 o 
   0   5   0      804.53      698.83      7.39 o 
   1   5   0        2.48        3.43      0.92 o 
   2   5   0     4424.77     4390.15     66.85 o 
   3   5   0       43.66       42.56      1.19 o 
   4   5   0     2499.17     2607.96     17.65 o 
   5   5   0      202.44      198.13      2.80 o 
   6   5   0     2312.42     2331.34     24.18 o 
   7   5   0      542.23      528.41      6.41 o 
   8   5   0     1681.92     1681.17     34.21 o 
   9   5   0       78.97       77.21      4.28 o 
  10   5   0        4.19        3.73      2.69 o 
  11   5   0      601.75      671.79     23.06 o 
  12   5   0        3.89        3.34      5.13 o 
  13   5   0      109.54      112.10     23.69 o 
   0   6   0     3179.93     3542.29     31.48 o 
   1   6   0      513.02      517.41      5.44 o 
   2   6   0       21.10       20.77      1.15 o 
   3   6   0       77.85       64.42      1.51 o 
   4   6   0      852.97      812.17      9.31 o 
   5   6   0     1298.30     1236.32     10.17 o 
   6   6   0      100.37       91.18      2.13 o 
   7   6   0      457.24      467.57      8.20 o 
   8   6   0      409.00      412.69      9.17 o 
   9   6   0      158.70      164.97      6.15 o 
  10   6   0       49.98       45.53      5.43 o 
  11   6   0      218.24      203.69      8.94 o 
  12   6   0       18.45       16.34      9.66 o 
   0   7   0     1760.08     1738.28     27.08 o 
   1   7   0      256.92      269.64      4.14 o 
   2   7   0      561.31      575.07      5.58 o 
   3   7   0      724.82      662.20     13.77 o 
   4   7   0      844.77      830.32     10.79 o 
   5   7   0       55.40       55.02      1.86 o 
   6   7   0      360.07      345.61      6.44 o 
   7   7   0      170.87      179.23      4.29 o 
   8   7   0       71.35       77.05      5.87 o 
   9   7   0        5.71        3.08      3.59 o 
  10   7   0       51.25       49.95      6.33 o 
  11   7   0       87.72       91.19      7.84 o 
  12   7   0      250.05      215.02      9.88 o 
   0   8   0      506.33      540.98      8.24 o 
   1   8   0     1024.46      990.13     17.84 o 
   2   8   0     2495.46     2382.42     27.96 o 
   3   8   0      628.84      661.77     10.91 o 
   4   8   0      608.89      590.70      8.36 o 
   5   8   0      578.62      564.32      8.71 o 
   6   8   0     1050.67     1043.27     15.14 o 
   7   8   0        3.65        6.47      2.96 o 
   8   8   0        2.16        4.96      3.06 o 
   9   8   0       56.98       47.66      6.45 o 
  10   8   0      436.68      426.58     11.07 o 
  11   8   0       12.47       11.87     11.06 o 
   0   9   0     2233.46     2161.53     49.27 o 
   1   9   0      577.20      564.47      7.72 o 
   2   9   0       32.45       33.04      1.98 o 
   3   9   0        7.40        6.52      1.73 o 
   4   9   0     1494.77     1541.82     20.56 o 
   5   9   0       18.02       18.59      2.34 o 
   6   9   0        0.01        0.74      1.77 o 
   7   9   0       30.21       22.40     10.04 o 
   8   9   0      707.00      726.14     30.99 o 
   9   9   0        6.12       10.46      3.31 o 
  10   9   0        2.82        3.92      3.99 o 
   0  10   0     2210.41     2131.04     62.63 o 
   1  10   0        3.28        2.68      1.55 o 
   2  10   0     1807.24     1800.79     24.62 o 
   3  10   0       38.21       36.38      2.10 o 
   4  10   0       15.05       11.34      2.75 o 
   5  10   0      269.30      266.43      6.14 o 
   6  10   0      214.69      243.36     12.01 o 
   7  10   0        0.15        2.31      2.01 o 
   8  10   0        4.97        5.83      4.37 o 
   9  10   0      155.53      159.91      7.08 o 
   0  11   0     1668.91     1763.11     36.93 o 
   1  11   0       64.74       65.65      2.69 o 
   2  11   0       86.88       89.01      3.47 o 
   3  11   0      250.15      258.82      5.33 o 
   4  11   0      362.04      370.30      8.41 o 
   5  11   0        3.57        6.91      2.76 o 
   6  11   0      133.80      131.48      4.84 o 
   7  11   0      333.72      352.46      8.07 o 
   8  11   0      277.60      284.17     11.40 o 
   0  12   0      130.62      130.50      5.26 o 
   1  12   0       12.03       13.31      3.56 o 
   2  12   0       12.48       10.44      3.30 o 
   3  12   0       57.05       61.48      4.32 o 
   4  12   0      318.11      330.88      7.79 o 
   5  12   0      540.62      559.79     11.57 o 
   6  12   0        0.52        1.10      2.56 o 
   7  12   0       17.94       12.01      4.48 o 
   0  13   0      199.72      180.96      6.41 o 
   1  13   0        1.64        2.84      1.90 o 
   2  13   0       22.94       18.46      6.80 o 
   3  13   0      452.48      477.10      7.94 o 
   4  13   0      113.41      103.19      4.30 o 
   5  13   0       50.67       56.19      4.17 o 
   0  14   0      209.44      203.87     15.52 o 
   1  14   0       27.08       27.06      7.89 o 
   2  14   0      576.72      597.40     10.67 o 
   4   0   1     1470.53     1495.33     16.51 o 
   6   0   1     2423.16     2463.69     38.93 o 
   8   0   1     1423.31     1421.36     46.52 o 
  10   0   1      312.74      311.39     13.18 o 
   1   1   1      970.27      901.45      5.67 o 
   2   1   1     2313.11     2506.30     27.31 o 
   3   1   1      157.45      166.30      2.03 o 
   4   1   1      139.09      161.41      2.07 o 
   5   1   1      582.32      691.10      5.85 o 
   6   1   1      517.46      512.39     11.98 o 
   7   1   1      401.42      399.04      6.65 o 
   8   1   1      239.29      258.69      7.59 o 
   9   1   1      112.28      105.39      7.93 o 
  10   1   1      778.41      798.39     19.93 o 
  11   1   1       51.64       56.33      6.02 o 
  12   1   1        7.18        6.45      6.23 o 
   1   2   1      432.33      382.46      2.57 o 
   2   2   1      448.98      411.25      3.96 o 
   3   2   1      562.13      531.75      5.01 o 
   4   2   1      145.37      148.28      2.40 o 
   5   2   1     1777.91     1762.38     17.87 o 
   6   2   1      234.01      249.89      3.43 o 
   7   2   1      343.97      349.59      4.57 o 
   8   2   1      317.16      318.43      5.55 o 
   9   2   1      702.49      719.32     19.05 o 
  10   2   1       54.20       53.54      5.79 o 
  11   2   1      115.23      116.10      8.78 o 
  12   2   1      189.39      174.50     14.88 o 
  13   2   1      146.33      149.92     10.19 o 
   1   3   1     3565.60     3646.47     56.82 o 
   2   3   1      283.03      272.84      4.18 o 
   3   3   1     1490.72     1454.79     16.66 o 
   4   3   1      413.42      417.13      3.62 o 
   5   3   1      707.79      675.55     10.03 o 
   6   3   1      694.11      708.66      7.06 o 
   7   3   1     2955.85     2993.62     33.50 o 
   8   3   1      111.38      110.49      2.90 o 
   9   3   1      575.57      557.75     14.28 o 
  10   3   1       82.74       84.54      5.10 o 
  12   3   1      349.65      339.19     16.71 o 
  13   3   1       98.77       98.87      9.58 o 
   1   4   1     1392.71     1385.72      7.82 o 
   2   4   1      404.74      413.88      4.99 o 
   3   4   1     2930.56     2896.79     34.22 o 
   4   4   1      493.36      509.61      6.69 o 
   5   4   1     1643.47     1636.01     11.98 o 
   6   4   1       27.17       30.47      1.05 o 
   7   4   1      175.88      172.96      4.22 o 
   8   4   1       12.41       11.26      2.16 o 
   9   4   1     1703.31     1654.15     27.67 o 
  10   4   1      100.78      102.69      5.95 o 
  11   4   1       38.29       41.89      4.48 o 
  12   4   1       68.38       67.79     20.71 o 
  13   4   1       99.32      112.74     10.84 o 
   1   5   1     1008.72      940.93      7.83 o 
   2   5   1     3920.50     4218.66     48.85 o 
   3   5   1     1040.24      984.78     10.68 o 
   4   5   1      248.38      258.44      4.86 o 
   5   5   1      927.74      880.25     21.62 o 
   6   5   1      464.88      467.92      5.98 o 
   7   5   1      206.64      208.20      6.55 o 
   8   5   1     1744.11     1791.78     44.57 o 
   9   5   1      248.26      271.79      6.97 o 
  10   5   1      430.29      416.65     14.83 o 
  11   5   1       62.50       58.08      5.22 o 
  12   5   1      204.22      203.18      9.56 o 
   1   6   1      886.39      831.70     17.00 o 
   2   6   1      130.57      130.54      2.76 o 
   3   6   1      178.94      158.83      3.08 o 
   4   6   1      872.30      856.02      9.42 o 
   5   6   1      411.23      415.51      6.42 o 
   6   6   1      160.48      151.58      4.14 o 
   7   6   1      350.44      372.74      6.32 o 
   8   6   1      109.46      106.52      6.14 o 
   9   6   1       57.10       54.57     13.10 o 
  10   6   1        5.84        5.64      3.03 o 
  11   6   1      106.41      115.39      7.55 o 
  12   6   1      173.66      165.14     10.57 o 
   1   7   1      102.41      100.74      2.19 o 
   2   7   1      198.73      207.38      3.30 o 
   3   7   1      494.88      508.37     10.98 o 
   4   7   1        4.09        4.77      1.64 o 
   5   7   1      397.36      392.63     10.61 o 
   6   7   1      168.01      148.70      3.42 o 
   7   7   1      391.60      362.24     11.28 o 
   8   7   1      145.08      150.57      8.01 o 
   9   7   1      373.71      372.10     12.34 o 
  10   7   1       14.08       10.86      5.61 o 
  11   7   1      135.57      127.76      7.19 o 
  12   7   1       18.67       15.07     11.17 o 
   1   8   1      482.74      454.79      7.68 o 
   2   8   1       95.92       97.94      2.40 o 
   3   8   1      308.97      299.52      5.26 o 
   4   8   1       95.42       86.94      3.33 o 
   5   8   1      230.58      220.43      4.93 o 
   6   8   1      457.18      447.96     19.41 o 
   7   8   1      484.11      487.23     34.82 o 
   8   8   1      197.99      200.06      9.03 o 
   9   8   1      207.34      195.25      9.95 o 
  10   8   1      277.57      298.77     11.48 o 
  11   8   1      200.32      192.43     14.35 o 
   1   9   1      337.78      311.19      5.21 o 
   2   9   1      114.92      111.95      2.73 o 
   3   9   1       52.50       52.65      2.26 o 
   4   9   1      183.69      186.96      4.48 o 
   5   9   1      165.71      139.24      4.37 o 
   6   9   1      214.44      230.87      8.08 o 
   7   9   1       72.97       67.91      6.96 o 
   8   9   1      398.01      415.64     15.75 o 
   9   9   1       37.19       28.76     10.79 o 
  10   9   1      104.43      110.37      8.02 o 
   1  10   1       74.84       72.48      2.63 o 
   2  10   1       83.05       83.49      2.49 o 
   3  10   1      301.18      325.76      5.74 o 
   4  10   1       74.62       64.49      3.65 o 
   5  10   1      107.97       98.21      4.92 o 
   6  10   1      257.03      266.18      8.23 o 
   7  10   1       72.89       68.78      4.82 o 
   8  10   1       43.97       35.16      6.40 o 
   9  10   1       29.24       23.81     10.94 o 
   1  11   1      442.52      448.24      8.78 o 
   2  11   1        9.68        6.80      1.63 o 
   3  11   1      582.99      573.83      9.92 o 
   4  11   1       28.70       24.08      6.27 o 
   5  11   1      616.24      628.89     17.71 o 
   6  11   1       97.47       94.71      5.58 o 
   7  11   1       29.47       32.27     10.25 o 
   8  11   1      198.16      198.85     12.44 o 
   1  12   1      275.04      271.36      7.13 o 
   2  12   1        6.77        7.92      2.16 o 
   3  12   1      466.08      468.90     10.54 o 
   4  12   1        5.38        6.96      2.53 o 
   5  12   1        9.45       12.01      4.68 o 
   6  12   1        3.74        6.01      2.10 o 
   7  12   1      361.74      363.32     11.06 o 
   1  13   1      338.48      346.44      7.73 o 
   2  13   1       10.58        7.28      2.48 o 
   3  13   1       56.99       56.80      3.44 o 
   4  13   1       73.32       68.47      4.74 o 
   5  13   1      290.41      280.40      7.65 o 
   1  14   1      426.02      422.48      9.38 o 
   2  14   1       45.43       44.22      4.75 o 
   4   0   2     1633.62     1533.68     15.87 o 
   6   0   2     3833.00     3805.74     50.14 o 
   8   0   2      756.01      780.34     24.59 o 
   3   1   2      787.67      736.96      5.52 o 
   4   1   2     2243.41     2156.78     28.78 o 
   5   1   2      552.56      522.35     16.23 o 
   6   1   2      379.03      355.11      7.91 o 
   7   1   2      127.07      120.09      2.60 o 
   8   1   2      163.26      163.28      4.75 o 
   9   1   2      173.81      163.82      9.80 o 
  10   1   2      241.23      234.16     11.84 o 
  11   1   2      290.07      291.93     14.27 o 
   0   2   2     3329.04     3219.48     35.55 o 
   2   2   2      287.48      280.58      4.01 o 
   3   2   2     1560.39     1530.23     21.07 o 
   4   2   2      177.94      177.97      3.39 o 
   5   2   2      311.19      287.66      4.58 o 
   6   2   2      265.41      260.71      7.98 o 
   7   2   2      322.94      307.71      5.68 o 
   8   2   2       94.04       87.56      2.63 o 
   9   2   2     1736.65     1593.00     34.42 o 
  10   2   2       39.77       38.78      5.64 o 
  11   2   2       84.88       93.14      7.55 o 
  12   2   2       70.29       64.41      8.06 o 
  13   2   2      221.06      226.82     16.52 o 
   0   3   2      389.97      447.23      4.14 o 
   1   3   2     4427.04     4557.16     35.36 o 
   2   3   2      250.89      243.49      3.20 o 
   3   3   2     1479.12     1382.66     15.77 o 
   4   3   2      186.67      198.89      4.79 o 
   5   3   2      481.97      477.32     17.93 o 
   6   3   2      602.54      607.24     12.10 o 
   7   3   2      835.96      819.79     20.55 o 
   8   3   2      281.55      274.50      8.37 o 
   9   3   2       89.76       86.91      4.94 o 
  10   3   2       12.13       14.09      6.10 o 
  11   3   2      651.85      653.94     30.33 o 
  12   3   2        0.69        0.27      2.88 o 
  13   3   2      249.45      260.45     17.77 o 
   0   4   2      194.88      219.16      4.93 o 
   1   4   2      111.60      107.23      1.45 o 
   2   4   2      939.17      907.78      8.14 o 
   3   4   2     1273.48     1289.84     14.35 o 
   4   4   2     2242.07     2219.24     37.03 o 
   5   4   2      335.02      337.19      8.08 o 
   6   4   2     1215.51     1255.42     21.24 o 
   7   4   2     1065.19     1082.24     41.39 o 
   8   4   2      114.46      104.57      5.49 o 
   9   4   2      479.93      477.16     16.29 o 
  10   4   2       72.07       66.24      4.77 o 
  11   4   2      107.80      108.60      6.41 o 
  12   4   2       53.71       51.30      7.81 o 
  13   4   2      324.05      320.66     16.26 o 
   0   5   2     2545.77     2667.35     27.21 o 
   1   5   2      160.26      171.22      2.78 o 
   2   5   2      291.17      297.85      4.13 o 
   3   5   2      228.71      237.35      4.01 o 
   4   5   2      563.25      488.07     12.65 o 
   5   5   2      259.86      253.15     10.49 o 
   6   5   2      122.08      126.84      5.50 o 
   7   5   2      155.07      150.59      6.31 o 
   8   5   2       90.05       87.75      5.12 o 
   9   5   2      352.84      347.69     12.80 o 
  10   5   2       96.76       98.65      6.01 o 
  11   5   2      183.92      183.65      8.55 o 
  12   5   2       30.35       24.35     15.59 o 
   0   6   2      779.18      808.20     11.17 o 
   1   6   2      794.87      752.24      9.65 o 
   2   6   2      657.74      662.88      7.58 o 
   3   6   2      628.90      603.47      8.74 o 
   4   6   2      805.91      802.69     14.02 o 
   5   6   2      294.33      278.73      6.47 o 
   6   6   2      199.29      187.67      6.61 o 
   7   6   2     1155.60     1199.93     27.57 o 
   8   6   2      139.41      149.94      7.06 o 
   9   6   2      340.09      357.03     13.55 o 
  10   6   2       16.54       10.31      6.58 o 
  11   6   2      337.03      346.55     11.77 o 
  12   6   2       33.47       14.70     10.46 o 
   0   7   2      924.54      912.60     21.43 o 
   1   7   2     1608.06     1557.54     22.02 o 
   2   7   2     1552.59     1531.59     16.90 o 
   3   7   2     1001.31      991.88      8.72 o 
   4   7   2      467.14      450.55     10.86 o 
   5   7   2      797.59      800.06     16.69 o 
   6   7   2      636.45      625.39     24.70 o 
   7   7   2      486.38      495.25     27.64 o 
   8   7   2       78.59       75.87      5.36 o 
   9   7   2      348.37      394.68     26.10 o 
  10   7   2      142.98      148.05      7.91 o 
  11   7   2       65.14       67.57      5.88 o 
   0   8   2     1249.11     1149.16     22.04 o 
   1   8   2      848.78      864.91     12.31 o 
   2   8   2     1432.44     1379.18     18.61 o 
   3   8   2      552.68      531.71      8.50 o 
   4   8   2     1210.48     1130.99     19.86 o 
   5   8   2      110.98      113.09      4.52 o 
   6   8   2      223.32      229.11      8.48 o 
   7   8   2      297.49      318.55     12.71 o 
   8   8   2      210.13      200.95      8.17 o 
   9   8   2      315.43      320.59     13.34 o 
  10   8   2      203.39      205.18      9.31 o 
  11   8   2        1.39        3.05      3.00 o 
   0   9   2     1772.00     1721.35     27.96 o 
   1   9   2     1083.91     1087.70     13.31 o 
   2   9   2      778.18      773.75     11.33 o 
   3   9   2       50.63       44.46      2.13 o 
   4   9   2      331.29      316.70      7.85 o 
   5   9   2        6.49       10.50      4.17 o 
   6   9   2      422.85      397.28     13.35 o 
   7   9   2      133.89      133.24      9.15 o 
   8   9   2      205.97      207.83     10.11 o 
   9   9   2       22.74       25.05     12.50 o 
  10   9   2      109.52      109.80      8.59 o 
   0  10   2       29.73       29.71      2.62 o 
   1  10   2      136.51      133.83      3.27 o 
   2  10   2      396.46      400.19      6.34 o 
   3  10   2       43.52       47.10      3.13 o 
   4  10   2      624.69      670.22     16.68 o 
   5  10   2       31.37       31.94     11.92 o 
   6  10   2      260.90      251.15     12.86 o 
   7  10   2      156.72      156.53     11.41 o 
   8  10   2      118.47      132.06      8.40 o 
   9  10   2       48.43       50.90      6.19 o 
   0  11   2      192.40      202.11      6.47 o 
   1  11   2      334.25      328.04      7.29 o 
   2  11   2       92.69       90.05      3.31 o 
   3  11   2      243.10      253.29      5.80 o 
   4  11   2       42.90       43.71      4.07 o 
   5  11   2      401.63      404.78     15.31 o 
   6  11   2      305.67      324.36     10.27 o 
   7  11   2      131.87      118.29      5.73 o 
   8  11   2      141.50      154.53      8.13 o 
   0  12   2       22.58       21.35      7.57 o 
   1  12   2      721.53      744.27     17.04 o 
   2  12   2      194.84      198.71      6.00 o 
   3  12   2      366.63      377.46      8.38 o 
   4  12   2       16.11       12.08      4.25 o 
   5  12   2      199.11      214.94     10.56 o 
   6  12   2      128.11      132.14      7.30 o 
   7  12   2      191.69      206.04     11.25 o 
   0  13   2        3.46        4.32      2.46 o 
   1  13   2      530.99      562.84     10.38 o 
   2  13   2      170.13      180.26      5.33 o 
   3  13   2       21.28       17.01      6.20 o 
   4  13   2       82.99       89.80      4.80 o 
   5  13   2      193.71      202.92      8.23 o 
   2   0   3      669.33      699.32      7.94 o 
   4   0   3      666.22      688.09     30.01 o 
   6   0   3     1017.61      976.19     13.52 o 
   1   1   3      376.60      373.75      4.81 o 
   2   1   3     1027.35     1037.17      7.43 o 
   3   1   3      420.75      455.10      4.06 o 
   4   1   3     1961.17     2006.58     31.89 o 
   5   1   3      485.67      468.14      6.96 o 
   6   1   3      330.63      345.73      7.26 o 
   7   1   3        9.11        7.98      0.91 o 
   8   1   3     1524.17     1518.82     30.76 o 
   9   1   3      195.27      182.78     11.15 o 
   1   2   3       78.03       98.01      1.27 o 
   2   2   3      486.13      507.60      8.32 o 
   3   2   3     1299.14     1195.39     20.11 o 
   4   2   3      285.21      300.39      6.10 o 
   5   2   3       53.28       49.53      2.35 o 
   6   2   3      481.25      484.07      8.78 o 
   7   2   3      404.73      361.49     10.22 o 
   8   2   3      544.58      537.81     22.88 o 
   9   2   3        8.69       13.93     14.50 o 
  10   2   3      290.62      301.99     16.42 o 
  11   2   3      428.03      435.24     22.63 o 
   1   3   3     1759.98     1731.11     12.76 o 
   2   3   3      169.33      184.66      3.89 o 
   3   3   3      563.31      605.01     20.74 o 
   4   3   3      249.85      297.41      5.90 o 
   5   3   3     1201.55     1131.61     31.82 o 
   6   3   3      249.79      275.40      8.90 o 
   7   3   3      672.64      688.85     18.84 o 
   8   3   3       17.87       15.37      7.02 o 
   9   3   3      476.95      484.31     12.80 o 
  10   3   3      279.56      286.94     14.18 o 
  11   3   3       74.36       70.74      5.14 o 
  12   3   3       10.83        6.35      9.53 o 
  13   3   3      115.26      118.31      9.70 o 
   1   4   3     2792.76     2806.18     18.90 o 
   2   4   3      292.22      321.33      4.45 o 
   3   4   3     1949.33     1940.41     23.17 o 
   4   4   3      106.42      102.65      3.70 o 
   5   4   3     1050.80     1021.31     17.89 o 
   6   4   3      796.02      762.97     29.97 o 
   7   4   3     1675.22     1643.23     43.19 o 
   8   4   3      717.38      781.81     18.25 o 
   9   4   3       44.02       38.82      4.18 o 
  10   4   3      293.41      286.12     10.73 o 
  11   4   3      688.81      693.56     23.72 o 
  12   4   3      189.87      193.71     13.38 o 
   1   5   3      816.52      811.04     11.82 o 
   2   5   3      622.37      666.63     10.74 o 
   3   5   3      842.97      824.98     12.99 o 
   4   5   3      454.53      466.64     12.37 o 
   5   5   3      246.00      241.26      7.81 o 
   6   5   3       74.18       75.61      4.87 o 
   7   5   3      581.34      646.00     16.38 o 
   8   5   3      364.03      389.38     26.06 o 
   9   5   3       93.68       78.81      5.00 o 
  10   5   3        0.76        1.34      2.50 o 
  11   5   3       91.56       94.93      5.68 o 
  12   5   3       52.71       44.02      7.79 o 
   1   6   3      242.18      242.58      7.48 o 
   2   6   3       29.51       35.07      1.09 o 
   3   6   3      122.70      128.13      4.18 o 
   4   6   3       84.47       79.24      2.78 o 
   5   6   3      180.25      198.82      6.68 o 
   6   6   3      963.67      988.10     21.91 o 
   7   6   3       59.09       54.69      4.42 o 
   8   6   3      114.31      117.43      6.25 o 
   9   6   3      202.73      214.34      8.72 o 
  10   6   3      481.77      469.46     18.24 o 
  11   6   3       83.18       76.75      5.44 o 
   1   7   3      249.46      246.25      5.12 o 
   2   7   3      110.34      105.25      2.38 o 
   3   7   3      833.99      811.14     18.80 o 
   4   7   3      231.12      232.14      6.73 o 
   5   7   3       35.58       35.68      3.81 o 
   6   7   3       34.56       29.00      4.26 o 
   7   7   3      372.03      390.82     13.56 o 
   8   7   3      366.63      359.28     11.76 o 
   9   7   3      118.70      105.69      6.74 o 
  10   7   3       64.36       60.62      7.22 o 
  11   7   3      203.24      202.67     10.73 o 
   1   8   3      257.58      255.21      6.28 o 
   2   8   3       69.52       72.60      1.87 o 
   3   8   3      105.56       94.47      3.60 o 
   4   8   3      273.71      253.50      9.24 o 
   5   8   3       44.86       52.90      4.51 o 
   6   8   3        9.76        6.37      4.34 o 
   7   8   3       11.59        8.92      4.05 o 
   8   8   3      276.58      261.60     13.86 o 
   9   8   3       77.59       69.00      6.67 o 
  10   8   3      134.16      139.38      7.67 o 
   1   9   3      187.09      188.24      4.40 o 
   2   9   3      323.97      319.60      6.13 o 
   3   9   3      317.96      303.35      7.37 o 
   4   9   3       24.33       20.51      6.68 o 
   5   9   3      253.16      242.46      9.55 o 
   6   9   3      567.94      578.59     17.38 o 
   7   9   3       24.45       22.22     11.68 o 
   8   9   3      267.25      276.65     11.27 o 
   9   9   3      135.36      129.33      7.61 o 
  10   9   3      451.21      463.23     14.85 o 
   1  10   3      105.62      108.91      3.21 o 
   2  10   3       36.98       40.81      3.10 o 
   3  10   3       34.18       33.70      4.21 o 
   4  10   3      110.53      112.92      6.31 o 
   5  10   3      148.35      137.50     10.17 o 
   6  10   3      117.52      117.05      7.03 o 
   7  10   3       35.63       31.43      5.47 o 
   8  10   3      728.90      736.33     33.69 o 
   9  10   3       97.88       91.53      9.27 o 
   1  11   3      273.91      277.90      5.93 o 
   2  11   3        9.78       10.31      4.17 o 
   3  11   3      430.30      446.77     16.14 o 
   4  11   3       25.24       20.59      8.99 o 
   5  11   3      119.76      112.42      5.39 o 
   6  11   3       73.94       65.89      5.91 o 
   7  11   3      269.94      255.77     13.68 o 
   1  12   3      653.50      636.63     12.74 o 
   2  12   3       21.32       19.47      7.19 o 
   3  12   3      115.73      119.08      4.49 o 
   4  12   3        6.36        6.78      4.61 o 
   5  12   3      476.89      497.06     28.84 o 
   6  12   3       89.11       97.54      5.39 o 
   1  13   3      109.20      101.68      5.38 o 
   2  13   3       22.93       18.78      7.72 o 
   3  13   3      377.50      385.26     13.31 o 
   4  13   3        5.48        3.76      2.72 o 
   2   0   4     5635.48     5517.93     69.68 o 
   4   0   4      441.74      455.26     11.48 o 
   6   0   4      727.91      704.76     22.91 o 
   0   1   4     3572.41     3466.24     56.33 o 
   1   1   4      288.60      286.70      4.38 o 
   2   1   4     1881.45     2016.30     21.29 o 
   3   1   4     1059.11     1023.72      9.58 o 
   4   1   4     3700.97     3529.45     37.24 o 
   5   1   4      120.60      121.67      2.28 o 
   6   1   4      135.70      131.04      8.72 o 
   7   1   4     1229.19     1148.83     30.34 o 
   8   1   4      708.35      706.02     20.31 o 
   0   2   4      634.00      659.31     10.46 o 
   1   2   4      850.27      835.48     14.58 o 
   2   2   4      858.28      832.65     12.54 o 
   3   2   4      886.89      838.73     14.24 o 
   4   2   4       98.68      100.24      2.43 o 
   5   2   4     1522.54     1442.52     20.14 o 
   6   2   4      672.07      653.58     19.84 o 
   7   2   4       73.85       82.83      3.78 o 
   8   2   4       67.36       63.92      5.16 o 
   9   2   4      451.95      421.90     13.44 o 
   0   3   4      762.32      791.04     16.12 o 
   1   3   4     1154.25     1172.20     15.70 o 
   2   3   4      546.88      536.67      5.94 o 
   3   3   4      700.65      708.07     31.45 o 
   4   3   4      105.83      111.85      3.88 o 
   5   3   4      111.32      112.82      3.87 o 
   6   3   4       61.20       55.03      3.06 o 
   7   3   4      621.14      599.60     16.20 o 
   8   3   4       53.26       53.02      4.73 o 
   9   3   4       17.02       15.28      6.39 o 
  10   3   4      110.44       97.72      9.02 o 
  11   3   4      252.99      268.92     15.08 o 
   0   4   4     4520.32     4542.27     49.53 o 
   1   4   4     1446.69     1515.97     23.68 o 
   2   4   4     1311.61     1298.01     15.18 o 
   3   4   4      135.34      143.86      3.97 o 
   4   4   4      370.67      367.03      8.69 o 
   5   4   4      544.75      532.89     15.44 o 
   6   4   4       75.58       81.98      4.30 o 
   7   4   4      418.54      437.42     12.11 o 
   8   4   4      296.70      305.56     16.55 o 
   9   4   4      475.49      470.64     15.06 o 
  10   4   4      226.18      224.07      9.56 o 
  11   4   4       58.46       53.59      7.14 o 
  12   4   4       66.41       58.08      8.89 o 
   0   5   4      579.45      582.17     12.93 o 
   1   5   4       99.08       97.29      3.15 o 
   2   5   4      685.92      690.75     12.55 o 
   3   5   4       39.86       39.29      2.77 o 
   4   5   4      617.36      615.74     16.47 o 
   5   5   4      146.30      142.86      5.73 o 
   6   5   4      830.83      852.99     30.09 o 
   7   5   4       53.76       51.43      3.61 o 
   8   5   4      200.98      195.14      8.10 o 
   9   5   4      372.73      406.17     12.61 o 
  10   5   4       85.56       85.34      7.03 o 
  11   5   4      101.01       86.94     10.57 o 
   0   6   4     1320.02     1346.47     19.19 o 
   1   6   4      631.70      628.56     13.51 o 
   2   6   4     1176.07     1158.56     19.77 o 
   3   6   4      784.50      755.19     21.82 o 
   4   6   4       46.22       44.74      3.96 o 
   5   6   4      305.65      303.67      9.12 o 
   6   6   4      292.27      292.24     17.88 o 
   7   6   4      299.27      311.53     11.38 o 
   8   6   4       19.26       24.24     10.09 o 
   9   6   4       21.05       19.91      9.37 o 
  10   6   4      119.76      119.85      8.86 o 
  11   6   4      258.96      253.97     18.29 o 
   0   7   4     1430.03     1431.54     38.84 o 
   1   7   4     1206.14     1168.19     17.97 o 
   2   7   4      946.78      909.16     17.00 o 
   3   7   4      298.64      285.06      7.32 o 
   4   7   4      553.50      573.06     18.35 o 
   5   7   4      463.71      460.49     12.74 o 
   6   7   4      361.65      361.39     13.92 o 
   7   7   4        7.17        6.88      3.22 o 
   8   7   4      178.45      180.55      8.61 o 
   9   7   4      549.76      549.07     15.63 o 
  10   7   4       87.36       86.46      5.70 o 
   0   8   4      967.84     1020.81     31.77 o 
   1   8   4      659.75      655.16     11.09 o 
   2   8   4      301.33      284.16      7.07 o 
   3   8   4      353.46      333.43      7.66 o 
   4   8   4      966.03      996.84     31.39 o 
   5   8   4      127.51      115.71      6.48 o 
   6   8   4       90.51       94.73      6.41 o 
   7   8   4       55.26       47.18      4.64 o 
   8   8   4      786.38      816.71     21.60 o 
   9   8   4       49.85       58.63      5.13 o 
  10   8   4       49.50       50.63      5.35 o 
   0   9   4      329.84      324.58      9.11 o 
   1   9   4       29.85       27.45      2.23 o 
   2   9   4     1172.41     1222.82     28.58 o 
   3   9   4      278.06      279.67     11.47 o 
   4   9   4      200.83      197.54      8.03 o 
   5   9   4       64.94       72.40      7.04 o 
   6   9   4     1124.54     1144.59     34.39 o 
   7   9   4      310.22      321.19     11.70 o 
   8   9   4      174.22      174.73      8.47 o 
   9   9   4       52.66       57.76      6.05 o 
   0  10   4     1267.89     1355.57     35.01 o 
   1  10   4       23.63       20.24      6.05 o 
   2  10   4       33.26       38.45      3.31 o 
   3  10   4      111.82      106.18      6.13 o 
   4  10   4      474.45      472.10     26.20 o 
   5  10   4       23.54       19.62      9.60 o 
   6  10   4      180.68      201.15     11.68 o 
   7  10   4       37.48       34.55      5.57 o 
   8  10   4      100.11       88.72      9.52 o 
   0  11   4       14.10       11.61      5.92 o 
   1  11   4      394.26      395.75     12.93 o 
   2  11   4      194.09      186.91     13.48 o 
   3  11   4      153.87      150.38      6.10 o 
   4  11   4       16.27       10.03      6.04 o 
   5  11   4      167.62      179.66     12.57 o 
   6  11   4       91.86      101.95      7.88 o 
   7  11   4       51.24       54.11      5.69 o 
   0  12   4       22.40       27.56      4.73 o 
   1  12   4      101.90       97.70      5.44 o 
   2  12   4       45.13       35.59     10.19 o 
   3  12   4      391.68      403.05     12.86 o 
   4  12   4       82.25       93.68      5.59 o 
   5  12   4       66.12       64.36      7.38 o 
   0  13   4      425.67      429.32     17.02 o 
   1  13   4       58.29       55.34      3.77 o 
   2  13   4      105.56       95.88      5.38 o 
   4   0   5     1746.71     1808.97     29.81 o 
   1   1   5      103.57      106.78      5.19 o 
   2   1   5      334.52      360.87      8.98 o 
   3   1   5       98.88      116.37      5.18 o 
   4   1   5       63.94       65.67      2.68 o 
   5   1   5      106.16      102.66      5.99 o 
   6   1   5      480.91      447.30     12.73 o 
   7   1   5      371.57      351.85     10.40 o 
   1   2   5      215.20      205.65      7.62 o 
   2   2   5      203.99      233.34      7.15 o 
   3   2   5      432.47      419.00     13.19 o 
   4   2   5      408.94      407.89     11.01 o 
   5   2   5      330.19      344.07      9.83 o 
   6   2   5      284.39      285.55      9.26 o 
   7   2   5      270.26      306.72     11.00 o 
   1   3   5      673.45      706.86     13.93 o 
   2   3   5       63.77       64.43      1.98 o 
   3   3   5      656.68      632.61      8.31 o 
   4   3   5       14.46       12.96      1.82 o 
   5   3   5      859.72      841.78     20.42 o 
   6   3   5       90.53       87.43      4.72 o 
   7   3   5      927.68      950.31     21.77 o 
   8   3   5       42.91       41.12      4.64 o 
   1   4   5     1798.23     1812.05     50.51 o 
   2   4   5      108.69      110.36      3.05 o 
   3   4   5      607.32      589.60     15.81 o 
   4   4   5      169.65      165.10      3.74 o 
   5   4   5     1516.14     1498.54     44.42 o 
   6   4   5        7.60        6.27      3.09 o 
   7   4   5      284.08      275.36      8.34 o 
   8   4   5       25.46       20.41      7.48 o 
   9   4   5      221.61      219.15     15.24 o 
  10   4   5      135.94      136.06     13.18 o 
  11   4   5       38.93       37.50      7.51 o 
   1   5   5      696.29      703.90     21.77 o 
   2   5   5      158.83      180.59      4.46 o 
   3   5   5      305.10      315.73      7.99 o 
   4   5   5      251.32      253.45     11.15 o 
   5   5   5      317.64      301.10      8.76 o 
   6   5   5       48.81       48.57      3.31 o 
   7   5   5      239.32      259.40      9.66 o 
   8   5   5      400.08      401.93     21.56 o 
   9   5   5      149.45      132.25     11.23 o 
  10   5   5      288.36      280.18     16.94 o 
  11   5   5       13.72       10.27     12.44 o 
   1   6   5      155.51      145.76      4.21 o 
   2   6   5       37.48       34.77      3.73 o 
   3   6   5      115.14      110.54      4.85 o 
   4   6   5      192.22      212.63     14.71 o 
   5   6   5      359.10      362.65     10.36 o 
   6   6   5      111.01      104.32      5.49 o 
   7   6   5      249.46      249.37      8.51 o 
   8   6   5      178.38      173.98      8.72 o 
   9   6   5      132.41      125.39      8.19 o 
  10   6   5      170.05      153.46     13.99 o 
   1   7   5      333.70      325.36     11.31 o 
   2   7   5       55.87       54.38      3.19 o 
   3   7   5       12.10       11.63      4.94 o 
   4   7   5       87.90       83.17      4.63 o 
   5   7   5      212.08      216.39     13.51 o 
   6   7   5      118.67      102.50      5.32 o 
   7   7   5      341.55      328.75     12.70 o 
   8   7   5      110.65      116.88      6.71 o 
   9   7   5       31.14       33.41      4.70 o 
  10   7   5      213.84      202.98     14.09 o 
   1   8   5      100.11       87.97      5.81 o 
   2   8   5       23.67       24.71      5.28 o 
   3   8   5      162.04      153.84      7.36 o 
   4   8   5       43.90       39.90      4.76 o 
   5   8   5      468.28      474.94     21.74 o 
   6   8   5       13.24       12.78      5.96 o 
   7   8   5      155.35      152.85      7.69 o 
   8   8   5       49.59       47.74      5.81 o 
   9   8   5      262.73      254.08     20.19 o 
   1   9   5       33.56       37.93      3.05 o 
   2   9   5      179.54      180.58      6.64 o 
   3   9   5       38.86       38.84      4.47 o 
   4   9   5       62.28       67.90      5.58 o 
   5   9   5       10.12        9.36      4.21 o 
   6   9   5       88.52       81.39      5.50 o 
   7   9   5      206.10      202.74      8.54 o 
   8   9   5      224.14      202.82     10.54 o 
   1  10   5       93.76       95.88      4.89 o 
   2  10   5      255.65      262.11     13.68 o 
   3  10   5       72.66       63.99      5.29 o 
   4  10   5      287.94      291.20     10.13 o 
   5  10   5       24.25       23.95      6.45 o 
   6  10   5       62.42       62.90      5.29 o 
   7  10   5       88.86       82.52      7.84 o 
   1  11   5      233.56      235.18      9.31 o 
   2  11   5      163.37      149.58      6.92 o 
   3  11   5      145.22      150.97      7.50 o 
   4  11   5       16.47       13.33      6.80 o 
   5  11   5      135.32      125.76      7.94 o 
   1  12   5      430.92      445.17     16.19 o 
   2  12   5        9.21        6.92      2.75 o 
   3  12   5      161.69      166.73      7.81 o 
   3   1   6       60.96       52.78      2.71 o 
   4   1   6      197.03      194.97      7.07 o 
   5   1   6      316.41      333.15      9.90 o 
   2   2   6       62.78       64.07      3.34 o 
   3   2   6      478.51      455.39     11.40 o 
   4   2   6      376.65      361.82     12.31 o 
   5   2   6      378.12      366.31     11.24 o 
   6   2   6       46.86       56.80      3.57 o 
   1   3   6      491.63      480.73     16.42 o 
   2   3   6      218.37      219.82      6.61 o 
   4   3   6       94.36       96.24      5.35 o 
   5   3   6      764.07      749.03     26.41 o 
   6   3   6       17.70       15.42      2.16 o 
   4   4   6      203.00      207.85      8.28 o 
   5   4   6      173.18      174.85      7.04 o 
   6   4   6      220.36      217.48      9.35 o 
   7   4   6      220.76      204.42      8.17 o 
   2   5   6     1602.30     1671.35     49.62 o 
   3   5   6       62.30       60.36      3.73 o 
   4   5   6      369.39      369.62     15.48 o 
   5   5   6      103.99       98.12      4.88 o 
   6   5   6      151.61      151.44      8.78 o 
   7   5   6      167.83      164.81      7.63 o 
   8   5   6      281.29      263.19     17.58 o 
   9   5   6       80.41       74.28      8.98 o 
   1   6   6      387.15      395.58     16.19 o 
   2   6   6       87.30       84.26      6.93 o 
   3   6   6       60.36       63.49      4.03 o 
   4   6   6      337.05      325.06     14.40 o 
   5   6   6      239.32      238.95     14.20 o 
   6   6   6       74.85       78.30      4.59 o 
   7   6   6       94.32       92.55      5.54 o 
   8   6   6       55.81       47.95     37.59 o 
   9   6   6      269.27      269.30     23.04 o 
   0   7   6      506.84      467.44     21.42 o 
   1   7   6       65.00       66.80     13.57 o 
   2   7   6      493.36      485.31     23.13 o 
   3   7   6      475.44      496.61     18.56 o 
   4   7   6      333.97      325.65     17.62 o 
   5   7   6      170.68      173.44     10.57 o 
   6   7   6      324.97      327.34     17.47 o 
   7   7   6      408.74      414.89     13.21 o 
   8   7   6      188.27      192.44     13.46 o 
   9   7   6       11.17        4.48      5.70 o 
   0   8   6      581.44      548.44     22.57 o 
   1   8   6      407.24      403.94     13.51 o 
   2   8   6      589.85      629.40     16.78 o 
   3   8   6      263.46      282.06      9.56 o 
   4   8   6      168.82      157.45      7.34 o 
   5   8   6      392.56      392.93     14.61 o 
   6   8   6      531.34      551.49     28.39 o 
   7   8   6       56.00       56.86      4.75 o 
   8   8   6       80.16       73.24      5.05 o 
   0   9   6      904.79      910.92     38.56 o 
   1   9   6        0.04        1.53      2.45 o 
   2   9   6      274.32      266.83     11.04 o 
   3   9   6       24.49       21.03     10.81 o 
   4   9   6      511.22      555.45     19.44 o 
   5   9   6       78.68       73.78      5.48 o 
   6   9   6       28.75       25.74     13.37 o 
   7   9   6      100.67      106.34      6.80 o 
   0  10   6      169.24      151.06      9.35 o 
   1  10   6       43.70       40.52      4.45 o 
   2  10   6      565.52      570.06     35.48 o 
   3  10   6       44.83       40.05     13.04 o 
   4  10   6      202.78      205.22      8.48 o 
   5  10   6       27.31       23.30     10.84 o 
   6  10   6      616.43      639.01     20.16 o 
   0  11   6      119.44      115.97      8.13 o 
   1  11   6      107.40      105.31      6.88 o 
   2  11   6      154.37      163.70      8.85 o 
   3  11   6      173.38      169.70      9.08 o 
   4  11   6      288.00      307.42     17.33 o 
   4   1   7       67.07       73.03      3.38 o 
   4   2   7       66.20       66.06      3.87 o 
   4   3   7       35.77       40.84      4.19 o 
   5   3   7       53.44       55.52      3.61 o 
   4   4   7       42.46       39.26      3.47 o 
   5   4   7      348.33      367.74     13.72 o 
   4   5   7      239.55      246.74     10.70 o 
   5   5   7      241.14      246.32      9.82 o 
   3   6   7      197.11      199.83     13.90 o 
   4   6   7        4.90        5.34      4.61 o 
   5   6   7       85.90       77.78     18.51 o 
   6   6   7       94.02       81.77     13.60 o 
   3   7   7       23.69       23.95      5.81 o 
   4   7   7       27.87       21.17     11.77 o 
   5   7   7      216.38      224.36      8.46 o 
   6   7   7       24.98       17.46      9.56 o 
   7   7   7       19.76       11.70      7.80 o 
   1   8   7       65.59       49.00      6.52 o 
   2   8   7       99.27      102.77      6.60 o 
   3   8   7       90.11       90.69     10.51 o 
   4   8   7        8.80        6.72      4.70 o 
   5   8   7        7.27        4.02      4.11 o 
   6   8   7      165.97      153.57      8.20 o 
   1   9   7       38.75       35.80      5.43 o 
   2   9   7        1.83        3.96      2.73 o 
   3   9   7       71.29       69.73      5.10 o 
   4   9   7      199.46      198.66     10.17 o 
   5   9   7       71.16       65.53      6.10 o 
   1  10   7       98.69      101.26      9.64 o 
   2  10   7       50.53       56.75     10.61 o 
   3  10   7       71.25       74.89      5.68 o 
   4   4   8       91.53      113.79      7.02 o 
   4   5   8      210.68      206.15     10.86 o 
   3   6   8       78.56       77.18      6.05 o 
   4   6   8      159.90      176.01      9.93 o 
   3   7   8      241.87      282.59     13.01 o 
   4   7   8      181.09      190.61      9.50 o 
   2   8   8      400.95      452.51     16.28 o 
   3   8   8      218.31      232.00     21.82 o 
   4   8   8       88.84       92.89     12.52 o 
   2   9   8      122.73      142.19      9.31 o 
                                                 
